# Supplementary material for: Datasets on the corrosion behaviour of nanostructured AISI 316 stainless steel treated by SMAT
Source: Data Brief. 2019 May 23;25:104033. doi: 10.1016/j.dib.2019.104033 (PMC6554219; doi:10.1016/j.dib.2019.104033)
Supplement: Multimedia component 2 [file mmc2.xlsx]

## Sheet: OCP
		Open circuit potential (OCP) Tests
	0 min		10 min		SMAT + annealing
	Time (s)	Ecorr (V)	Time (s)	Ecorr (V)	Time (s)	Ecorr (V)
	0	-0.27072	0	-0.12461	0	-0.06486
	1	-0.27068	1	-0.12457	1	-0.06484
	2	-0.27012	2	-0.12451	2	-0.06481
	3	-0.26117	3	-0.12438	3	-0.06481
	4	-0.26015	4	-0.12433	4	-0.06478
	5	-0.25816	5	-0.12382	5	-0.06476
	6	-0.25742	6	-0.1238	6	-0.06475
	7	-0.25716	7	-0.12378	7	-0.06472
	8	-0.25683	8	-0.12376	8	-0.06472
	9	-0.25641	9	-0.12375	9	-0.06471
	10	-0.25568	10	-0.12373	10	-0.0647
	11	-0.25438	11	-0.12372	11	-0.06469
	12	-0.25288	12	-0.12362	12	-0.06468
	13	-0.25284	13	-0.12359	13	-0.06468
	14	-0.25253	14	-0.12352	14	-0.06468
	15	-0.25164	15	-0.12339	15	-0.06467
	16	-0.25159	16	-0.12336	16	-0.06467
	17	-0.25153	17	-0.12335	17	-0.06466
	18	-0.25148	18	-0.12334	18	-0.06466
	19	-0.25126	19	-0.12329	19	-0.06466
	20	-0.25117	20	-0.12325	20	-0.06464
	21	-0.25091	21	-0.12322	21	-0.06464
	22	-0.25087	22	-0.12316	22	-0.06464
	23	-0.25075	23	-0.12313	23	-0.06464
	24	-0.25072	24	-0.12312	24	-0.06463
	25	-0.2507	25	-0.12312	25	-0.06462
	26	-0.2506	26	-0.12309	26	-0.06462
	27	-0.25057	27	-0.12309	27	-0.06461
	28	-0.25051	28	-0.12309	28	-0.06461
	29	-0.25047	29	-0.12307	29	-0.0646
	30	-0.25046	30	-0.12303	30	-0.0646
	31	-0.25038	31	-0.12296	31	-0.06459
	32	-0.25036	32	-0.12295	32	-0.06459
	33	-0.2503	33	-0.12288	33	-0.06459
	34	-0.25029	34	-0.12277	34	-0.06459
	35	-0.25023	35	-0.12274	35	-0.06459
	36	-0.25018	36	-0.12273	36	-0.06459
	37	-0.25018	37	-0.12272	37	-0.06458
	38	-0.25017	38	-0.12271	38	-0.06457
	39	-0.25002	39	-0.12259	39	-0.06456
	40	-0.25	40	-0.12257	40	-0.06456
	41	-0.24991	41	-0.12257	41	-0.06456
	42	-0.2499	42	-0.12256	42	-0.06456
	43	-0.24979	43	-0.12253	43	-0.06456
	44	-0.24974	44	-0.12244	44	-0.06455
	45	-0.24972	45	-0.12244	45	-0.06455
	46	-0.2497	46	-0.12231	46	-0.06455
	47	-0.24964	47	-0.1221	47	-0.06454
	48	-0.24963	48	-0.12203	48	-0.06453
	49	-0.2496	49	-0.12197	49	-0.06453
	50	-0.24959	50	-0.12196	50	-0.06453
	51	-0.24959	51	-0.12194	51	-0.06453
	52	-0.24959	52	-0.12182	52	-0.06452
	53	-0.24955	53	-0.12175	53	-0.06452
	54	-0.24954	54	-0.12167	54	-0.06452
	55	-0.24951	55	-0.12159	55	-0.06452
	56	-0.24949	56	-0.12158	56	-0.06451
	57	-0.24947	57	-0.12157	57	-0.06451
	58	-0.24945	58	-0.12155	58	-0.06451
	59	-0.24945	59	-0.12154	59	-0.06451
	60	-0.2494	60	-0.12145	60	-0.06451
	61	-0.24938	61	-0.12129	61	-0.06451
	62	-0.24937	62	-0.12123	62	-0.06451
	63	-0.24933	63	-0.12119	63	-0.0645
	64	-0.24931	64	-0.12118	64	-0.0645
	65	-0.24925	65	-0.12114	65	-0.0645
	66	-0.24924	66	-0.12092	66	-0.0645
	67	-0.24923	67	-0.12091	67	-0.06449
	68	-0.2492	68	-0.12084	68	-0.06449
	69	-0.24918	69	-0.12065	69	-0.06449
	70	-0.24914	70	-0.12064	70	-0.06449
	71	-0.24914	71	-0.1206	71	-0.06449
	72	-0.24913	72	-0.12059	72	-0.06448
	73	-0.2491	73	-0.12058	73	-0.06448
	74	-0.2491	74	-0.12057	74	-0.06448
	75	-0.24909	75	-0.12055	75	-0.06448
	76	-0.24909	76	-0.12047	76	-0.06448
	77	-0.24907	77	-0.1204	77	-0.06447
	78	-0.24905	78	-0.12039	78	-0.06447
	79	-0.24904	79	-0.12038	79	-0.06447
	80	-0.24904	80	-0.12037	80	-0.06446
	81	-0.24903	81	-0.12032	81	-0.06446
	82	-0.24903	82	-0.12027	82	-0.06446
	83	-0.249	83	-0.12025	83	-0.06446
	84	-0.24899	84	-0.12025	84	-0.06445
	85	-0.24896	85	-0.12024	85	-0.06445
	86	-0.24894	86	-0.12024	86	-0.06445
	87	-0.24891	87	-0.12024	87	-0.06445
	88	-0.2489	88	-0.12023	88	-0.06444
	89	-0.2489	89	-0.12019	89	-0.06444
	90	-0.24886	90	-0.12018	90	-0.06444
	91	-0.24882	91	-0.12013	91	-0.06444
	92	-0.2488	92	-0.12012	92	-0.06444
	93	-0.24879	93	-0.12012	93	-0.06443
	94	-0.24878	94	-0.12004	94	-0.06443
	95	-0.24874	95	-0.11998	95	-0.06443
	96	-0.24873	96	-0.11996	96	-0.06443
	97	-0.24873	97	-0.11992	97	-0.06442
	98	-0.24864	98	-0.11982	98	-0.06442
	99	-0.24861	99	-0.1198	99	-0.06442
	100	-0.24855	100	-0.11978	100	-0.06442
	101	-0.24854	101	-0.11977	101	-0.06442
	102	-0.24853	102	-0.11977	102	-0.06442
	103	-0.24853	103	-0.11974	103	-0.06442
	104	-0.24852	104	-0.11967	104	-0.06442
	105	-0.24851	105	-0.11966	105	-0.06441
	106	-0.24845	106	-0.11965	106	-0.06441
	107	-0.24845	107	-0.11962	107	-0.06441
	108	-0.24844	108	-0.11956	108	-0.06441
	109	-0.24833	109	-0.11944	109	-0.0644
	110	-0.24829	110	-0.11934	110	-0.0644
	111	-0.24828	111	-0.11927	111	-0.0644
	112	-0.24827	112	-0.11927	112	-0.0644
	113	-0.24827	113	-0.11911	113	-0.06439
	114	-0.24827	114	-0.11907	114	-0.06439
	115	-0.24822	115	-0.11907	115	-0.06439
	116	-0.24822	116	-0.11905	116	-0.06439
	117	-0.24822	117	-0.11903	117	-0.06439
	118	-0.2482	118	-0.1189	118	-0.06439
	119	-0.24819	119	-0.11877	119	-0.06439
	120	-0.24818	120	-0.11876	120	-0.06438
	121	-0.24816	121	-0.11869	121	-0.06438
	122	-0.24814	122	-0.11863	122	-0.06438
	123	-0.24814	123	-0.11859	123	-0.06438
	124	-0.24813	124	-0.11838	124	-0.06438
	125	-0.24812	125	-0.11832	125	-0.06438
	126	-0.24812	126	-0.11827	126	-0.06437
	127	-0.24812	127	-0.11824	127	-0.06437
	128	-0.24812	128	-0.11811	128	-0.06437
	129	-0.24811	129	-0.11808	129	-0.06437
	130	-0.24811	130	-0.11802	130	-0.06437
	131	-0.24811	131	-0.11801	131	-0.06437
	132	-0.2481	132	-0.11794	132	-0.06437
	133	-0.2481	133	-0.11782	133	-0.06437
	134	-0.24809	134	-0.11778	134	-0.06436
	135	-0.24808	135	-0.11761	135	-0.06436
	136	-0.24807	136	-0.1176	136	-0.06436
	137	-0.24806	137	-0.11757	137	-0.06436
	138	-0.24806	138	-0.11752	138	-0.06436
	139	-0.24806	139	-0.11745	139	-0.06435
	140	-0.24805	140	-0.11745	140	-0.06435
	141	-0.24805	141	-0.11744	141	-0.06435
	142	-0.24803	142	-0.11741	142	-0.06435
	143	-0.24803	143	-0.1174	143	-0.06435
	144	-0.24803	144	-0.11737	144	-0.06435
	145	-0.24802	145	-0.11734	145	-0.06435
	146	-0.24801	146	-0.11732	146	-0.06434
	147	-0.24801	147	-0.11731	147	-0.06434
	148	-0.248	148	-0.11728	148	-0.06434
	149	-0.24799	149	-0.11728	149	-0.06434
	150	-0.24798	150	-0.11726	150	-0.06434
	151	-0.24798	151	-0.11723	151	-0.06434
	152	-0.24795	152	-0.11722	152	-0.06434
	153	-0.24794	153	-0.11722	153	-0.06434
	154	-0.24794	154	-0.11721	154	-0.06434
	155	-0.24793	155	-0.1172	155	-0.06434
	156	-0.2479	156	-0.1172	156	-0.06434
	157	-0.2479	157	-0.11715	157	-0.06434
	158	-0.2479	158	-0.11715	158	-0.06434
	159	-0.24789	159	-0.11712	159	-0.06434
	160	-0.24789	160	-0.11711	160	-0.06434
	161	-0.24786	161	-0.1171	161	-0.06433
	162	-0.24786	162	-0.11709	162	-0.06433
	163	-0.24786	163	-0.11708	163	-0.06433
	164	-0.24786	164	-0.11703	164	-0.06433
	165	-0.24785	165	-0.11703	165	-0.06432
	166	-0.24784	166	-0.11703	166	-0.06432
	167	-0.24783	167	-0.117	167	-0.06432
	168	-0.24782	168	-0.117	168	-0.06432
	169	-0.2478	169	-0.117	169	-0.06432
	170	-0.24777	170	-0.11699	170	-0.06432
	171	-0.24777	171	-0.11698	171	-0.06432
	172	-0.24777	172	-0.11698	172	-0.06432
	173	-0.24777	173	-0.11698	173	-0.06431
	174	-0.24776	174	-0.11697	174	-0.06431
	175	-0.24775	175	-0.11697	175	-0.06431
	176	-0.24775	176	-0.11695	176	-0.06431
	177	-0.24774	177	-0.11694	177	-0.06431
	178	-0.24774	178	-0.11693	178	-0.06431
	179	-0.24773	179	-0.11691	179	-0.06431
	180	-0.24773	180	-0.1169	180	-0.06431
	181	-0.24772	181	-0.1169	181	-0.06431
	182	-0.2477	182	-0.11687	182	-0.06431
	183	-0.2477	183	-0.11687	183	-0.0643
	184	-0.24769	184	-0.11687	184	-0.0643
	185	-0.24769	185	-0.11686	185	-0.0643
	186	-0.24767	186	-0.11686	186	-0.0643
	187	-0.24767	187	-0.11684	187	-0.06429
	188	-0.24766	188	-0.11684	188	-0.06429
	189	-0.24765	189	-0.11684	189	-0.06429
	190	-0.24765	190	-0.11683	190	-0.06429
	191	-0.24764	191	-0.11681	191	-0.06429
	192	-0.24763	192	-0.11681	192	-0.06429
	193	-0.24762	193	-0.1168	193	-0.06428
	194	-0.24762	194	-0.1168	194	-0.06428
	195	-0.24761	195	-0.1168	195	-0.06428
	196	-0.24761	196	-0.11679	196	-0.06428
	197	-0.2476	197	-0.11677	197	-0.06428
	198	-0.2476	198	-0.11676	198	-0.06427
	199	-0.24758	199	-0.11675	199	-0.06427
	200	-0.24758	200	-0.11674	200	-0.06427
	201	-0.24758	201	-0.11673	201	-0.06427
	202	-0.24754	202	-0.11673	202	-0.06427
	203	-0.24754	203	-0.11673	203	-0.06427
	204	-0.24752	204	-0.11672	204	-0.06426
	205	-0.24752	205	-0.11671	205	-0.06426
	206	-0.24752	206	-0.11671	206	-0.06425
	207	-0.2475	207	-0.1167	207	-0.06425
	208	-0.2475	208	-0.11669	208	-0.06425
	209	-0.2475	209	-0.11667	209	-0.06425
	210	-0.24749	210	-0.11666	210	-0.06425
	211	-0.24749	211	-0.11666	211	-0.06425
	212	-0.24748	212	-0.11665	212	-0.06424
	213	-0.24747	213	-0.11665	213	-0.06424
	214	-0.24746	214	-0.11665	214	-0.06424
	215	-0.24745	215	-0.11664	215	-0.06424
	216	-0.24745	216	-0.11664	216	-0.06424
	217	-0.24743	217	-0.11664	217	-0.06423
	218	-0.24743	218	-0.11663	218	-0.06423
	219	-0.24743	219	-0.11663	219	-0.06423
	220	-0.24742	220	-0.11663	220	-0.06423
	221	-0.24741	221	-0.11662	221	-0.06423
	222	-0.2474	222	-0.11661	222	-0.06422
	223	-0.2474	223	-0.1166	223	-0.06422
	224	-0.2474	224	-0.1166	224	-0.06422
	225	-0.24739	225	-0.1166	225	-0.06422
	226	-0.24739	226	-0.11657	226	-0.06422
	227	-0.24739	227	-0.11656	227	-0.06422
	228	-0.24739	228	-0.11655	228	-0.06421
	229	-0.24738	229	-0.11654	229	-0.06421
	230	-0.24737	230	-0.11654	230	-0.06421
	231	-0.24737	231	-0.11654	231	-0.06421
	232	-0.24736	232	-0.11654	232	-0.06421
	233	-0.24736	233	-0.11653	233	-0.06421
	234	-0.24736	234	-0.11652	234	-0.0642
	235	-0.24735	235	-0.11652	235	-0.0642
	236	-0.24733	236	-0.11652	236	-0.06419
	237	-0.24733	237	-0.11651	237	-0.06419
	238	-0.24733	238	-0.11651	238	-0.06419
	239	-0.24731	239	-0.1165	239	-0.06419
	240	-0.24731	240	-0.1165	240	-0.06419
	241	-0.2473	241	-0.1165	241	-0.06419
	242	-0.2473	242	-0.11649	242	-0.06419
	243	-0.2473	243	-0.11648	243	-0.06419
	244	-0.24728	244	-0.11647	244	-0.06418
	245	-0.24728	245	-0.11647	245	-0.06418
	246	-0.24727	246	-0.11647	246	-0.06418
	247	-0.24724	247	-0.11645	247	-0.06418
	248	-0.24724	248	-0.11644	248	-0.06418
	249	-0.24723	249	-0.11643	249	-0.06418
	250	-0.24723	250	-0.11643	250	-0.06418
	251	-0.24723	251	-0.11643	251	-0.06418
	252	-0.24722	252	-0.11643	252	-0.06417
	253	-0.24722	253	-0.11642	253	-0.06417
	254	-0.24721	254	-0.11642	254	-0.06417
	255	-0.24719	255	-0.11642	255	-0.06416
	256	-0.24719	256	-0.1164	256	-0.06416
	257	-0.24718	257	-0.1164	257	-0.06416
	258	-0.24718	258	-0.11639	258	-0.06416
	259	-0.24718	259	-0.11638	259	-0.06416
	260	-0.24717	260	-0.11636	260	-0.06415
	261	-0.24716	261	-0.11636	261	-0.06415
	262	-0.24716	262	-0.11636	262	-0.06415
	263	-0.24715	263	-0.11635	263	-0.06415
	264	-0.24714	264	-0.11634	264	-0.06414
	265	-0.24714	265	-0.11634	265	-0.06414
	266	-0.24714	266	-0.11634	266	-0.06414
	267	-0.24713	267	-0.11633	267	-0.06414
	268	-0.24712	268	-0.11633	268	-0.06413
	269	-0.24711	269	-0.11633	269	-0.06413
	270	-0.24711	270	-0.11632	270	-0.06413
	271	-0.2471	271	-0.11631	271	-0.06413
	272	-0.2471	272	-0.11629	272	-0.06413
	273	-0.24708	273	-0.11628	273	-0.06412
	274	-0.24706	274	-0.11628	274	-0.06412
	275	-0.24706	275	-0.11628	275	-0.06411
	276	-0.24706	276	-0.11626	276	-0.06411
	277	-0.24706	277	-0.11624	277	-0.06409
	278	-0.24705	278	-0.11624	278	-0.06409
	279	-0.24704	279	-0.11623	279	-0.06408
	280	-0.24704	280	-0.11623	280	-0.06407
	281	-0.24703	281	-0.11622	281	-0.06407
	282	-0.24702	282	-0.11622	282	-0.06407
	283	-0.24701	283	-0.1162	283	-0.06407
	284	-0.24701	284	-0.11619	284	-0.06407
	285	-0.24701	285	-0.11619	285	-0.06406
	286	-0.247	286	-0.11619	286	-0.06406
	287	-0.24697	287	-0.11617	287	-0.06406
	288	-0.24696	288	-0.11616	288	-0.06405
	289	-0.24695	289	-0.11616	289	-0.06405
	290	-0.24695	290	-0.11615	290	-0.06405
	291	-0.24694	291	-0.11609	291	-0.06404
	292	-0.24694	292	-0.11606	292	-0.06404
	293	-0.24694	293	-0.11605	293	-0.06404
	294	-0.24692	294	-0.11596	294	-0.06404
	295	-0.24692	295	-0.11593	295	-0.06404
	296	-0.2469	296	-0.11591	296	-0.06404
	297	-0.2469	297	-0.11588	297	-0.06403
	298	-0.2469	298	-0.11588	298	-0.06402
	299	-0.2469	299	-0.11588	299	-0.06402
	300	-0.24689	300	-0.11581	300	-0.06402
	301	-0.24689	301	-0.11581	301	-0.06402
	302	-0.24689	302	-0.11575	302	-0.06401
	303	-0.24688	303	-0.11572	303	-0.06401
	304	-0.24688	304	-0.11572	304	-0.06401
	305	-0.24688	305	-0.11571	305	-0.064
	306	-0.24688	306	-0.1157	306	-0.064
	307	-0.24687	307	-0.11569	307	-0.064
	308	-0.24687	308	-0.11567	308	-0.064
	309	-0.24686	309	-0.11559	309	-0.064
	310	-0.24685	310	-0.11559	310	-0.064
	311	-0.24685	311	-0.11557	311	-0.064
	312	-0.24685	312	-0.11557	312	-0.06399
	313	-0.24682	313	-0.11555	313	-0.06399
	314	-0.24682	314	-0.11553	314	-0.06399
	315	-0.24681	315	-0.11553	315	-0.06399
	316	-0.24681	316	-0.11551	316	-0.06399
	317	-0.24681	317	-0.11549	317	-0.06399
	318	-0.24679	318	-0.11549	318	-0.06398
	319	-0.24678	319	-0.11547	319	-0.06398
	320	-0.24678	320	-0.11546	320	-0.06398
	321	-0.24678	321	-0.11545	321	-0.06398
	322	-0.24677	322	-0.11544	322	-0.06398
	323	-0.24676	323	-0.11543	323	-0.06397
	324	-0.24676	324	-0.11542	324	-0.06397
	325	-0.24676	325	-0.11542	325	-0.06397
	326	-0.24675	326	-0.11541	326	-0.06395
	327	-0.24675	327	-0.11541	327	-0.06395
	328	-0.24675	328	-0.11541	328	-0.06395
	329	-0.24674	329	-0.11539	329	-0.06394
	330	-0.24674	330	-0.11538	330	-0.06394
	331	-0.24674	331	-0.11536	331	-0.06394
	332	-0.24673	332	-0.11534	332	-0.06394
	333	-0.24673	333	-0.11534	333	-0.06393
	334	-0.24672	334	-0.11534	334	-0.06393
	335	-0.24671	335	-0.11534	335	-0.06393
	336	-0.2467	336	-0.11534	336	-0.06393
	337	-0.2467	337	-0.11533	337	-0.06393
	338	-0.24669	338	-0.11532	338	-0.06392
	339	-0.24668	339	-0.11531	339	-0.06392
	340	-0.24668	340	-0.11531	340	-0.06392
	341	-0.24668	341	-0.1153	341	-0.06391
	342	-0.24667	342	-0.11529	342	-0.06391
	343	-0.24667	343	-0.11529	343	-0.06391
	344	-0.24667	344	-0.11528	344	-0.06389
	345	-0.24667	345	-0.11527	345	-0.06389
	346	-0.24667	346	-0.11527	346	-0.06388
	347	-0.24666	347	-0.11527	347	-0.06387
	348	-0.24666	348	-0.11525	348	-0.06387
	349	-0.24666	349	-0.11525	349	-0.06386
	350	-0.24665	350	-0.11525	350	-0.06383
	351	-0.24665	351	-0.11523	351	-0.06383
	352	-0.24665	352	-0.11522	352	-0.06381
	353	-0.24664	353	-0.1152	353	-0.06381
	354	-0.24663	354	-0.11518	354	-0.06379
	355	-0.24662	355	-0.11516	355	-0.06379
	356	-0.24662	356	-0.11514	356	-0.06376
	357	-0.24661	357	-0.11511	357	-0.06376
	358	-0.24661	358	-0.1151	358	-0.06371
	359	-0.2466	359	-0.1151	359	-0.0637
	360	-0.2466	360	-0.11507	360	-0.06364
	361	-0.2466	361	-0.11506	361	-0.06362
	362	-0.24659	362	-0.11505	362	-0.06361
	363	-0.24659	363	-0.11496	363	-0.06361
	364	-0.24658	364	-0.11495	364	-0.0636
	365	-0.24657	365	-0.11491	365	-0.06358
	366	-0.24656	366	-0.11489	366	-0.06357
	367	-0.24656	367	-0.11488	367	-0.06357
	368	-0.24656	368	-0.11488	368	-0.06356
	369	-0.24655	369	-0.11485	369	-0.06355
	370	-0.24655	370	-0.11474	370	-0.06355
	371	-0.24655	371	-0.1147	371	-0.06352
	372	-0.24655	372	-0.11466	372	-0.06351
	373	-0.24655	373	-0.11464	373	-0.0635
	374	-0.24654	374	-0.11464	374	-0.06349
	375	-0.24654	375	-0.11456	375	-0.06348
	376	-0.24654	376	-0.11454	376	-0.06347
	377	-0.24653	377	-0.11447	377	-0.06346
	378	-0.24653	378	-0.11447	378	-0.06346
	379	-0.24652	379	-0.11447	379	-0.06346
	380	-0.24652	380	-0.11435	380	-0.06344
	381	-0.24652	381	-0.11433	381	-0.06344
	382	-0.24652	382	-0.11431	382	-0.06343
	383	-0.24651	383	-0.11423	383	-0.06343
	384	-0.2465	384	-0.11416	384	-0.06343
	385	-0.2465	385	-0.11413	385	-0.06342
	386	-0.24649	386	-0.11406	386	-0.06341
	387	-0.24648	387	-0.11401	387	-0.0634
	388	-0.24647	388	-0.11398	388	-0.0634
	389	-0.24647	389	-0.11397	389	-0.06338
	390	-0.24647	390	-0.11396	390	-0.06337
	391	-0.24647	391	-0.1139	391	-0.06335
	392	-0.24645	392	-0.11389	392	-0.06335
	393	-0.24644	393	-0.11388	393	-0.06334
	394	-0.24644	394	-0.11384	394	-0.06333
	395	-0.24644	395	-0.11377	395	-0.06332
	396	-0.24643	396	-0.11371	396	-0.06332
	397	-0.24643	397	-0.11368	397	-0.06329
	398	-0.24643	398	-0.11364	398	-0.06328
	399	-0.24643	399	-0.11362	399	-0.06328
	400	-0.24643	400	-0.11359	400	-0.06327
	401	-0.24642	401	-0.11356	401	-0.06323
	402	-0.24642	402	-0.11355	402	-0.06322
	403	-0.24642	403	-0.1135	403	-0.06321
	404	-0.24642	404	-0.1135	404	-0.0632
	405	-0.24641	405	-0.1135	405	-0.0632
	406	-0.24641	406	-0.11348	406	-0.0632
	407	-0.24639	407	-0.11348	407	-0.06319
	408	-0.24639	408	-0.11346	408	-0.06319
	409	-0.24639	409	-0.11345	409	-0.06318
	410	-0.24639	410	-0.11342	410	-0.06317
	411	-0.24638	411	-0.11342	411	-0.06317
	412	-0.24637	412	-0.11341	412	-0.06316
	413	-0.24636	413	-0.11339	413	-0.06315
	414	-0.24635	414	-0.11338	414	-0.06315
	415	-0.24635	415	-0.11335	415	-0.06315
	416	-0.24634	416	-0.11332	416	-0.06314
	417	-0.24633	417	-0.11332	417	-0.06314
	418	-0.24633	418	-0.1133	418	-0.06314
	419	-0.24633	419	-0.1133	419	-0.06313
	420	-0.24632	420	-0.11327	420	-0.06313
	421	-0.24632	421	-0.11327	421	-0.06313
	422	-0.24631	422	-0.11324	422	-0.06312
	423	-0.24631	423	-0.11324	423	-0.06311
	424	-0.24631	424	-0.11323	424	-0.06311
	425	-0.24631	425	-0.11322	425	-0.0631
	426	-0.2463	426	-0.11321	426	-0.0631
	427	-0.2463	427	-0.11319	427	-0.06309
	428	-0.2463	428	-0.11317	428	-0.06309
	429	-0.24629	429	-0.11317	429	-0.06309
	430	-0.24629	430	-0.11316	430	-0.06308
	431	-0.24628	431	-0.11313	431	-0.06307
	432	-0.24628	432	-0.11311	432	-0.06307
	433	-0.24627	433	-0.1131	433	-0.06306
	434	-0.24627	434	-0.11309	434	-0.06305
	435	-0.24627	435	-0.11308	435	-0.06305
	436	-0.24627	436	-0.11308	436	-0.06303
	437	-0.24626	437	-0.11308	437	-0.06303
	438	-0.24626	438	-0.11307	438	-0.06303
	439	-0.24626	439	-0.11304	439	-0.06302
	440	-0.24625	440	-0.11303	440	-0.06302
	441	-0.24624	441	-0.11302	441	-0.06302
	442	-0.24622	442	-0.11302	442	-0.06302
	443	-0.24622	443	-0.11301	443	-0.06301
	444	-0.24622	444	-0.11301	444	-0.06299
	445	-0.24621	445	-0.11298	445	-0.06299
	446	-0.24621	446	-0.11297	446	-0.06299
	447	-0.24621	447	-0.11297	447	-0.06297
	448	-0.2462	448	-0.11297	448	-0.06297
	449	-0.2462	449	-0.11297	449	-0.06297
	450	-0.2462	450	-0.11296	450	-0.06297
	451	-0.2462	451	-0.11295	451	-0.06295
	452	-0.24619	452	-0.11295	452	-0.06295
	453	-0.24619	453	-0.11295	453	-0.06295
	454	-0.24618	454	-0.11294	454	-0.06294
	455	-0.24618	455	-0.11294	455	-0.06294
	456	-0.24617	456	-0.11292	456	-0.06294
	457	-0.24616	457	-0.11291	457	-0.06294
	458	-0.24616	458	-0.11289	458	-0.06293
	459	-0.24616	459	-0.11289	459	-0.06293
	460	-0.24616	460	-0.11288	460	-0.06293
	461	-0.24616	461	-0.11288	461	-0.06293
	462	-0.24615	462	-0.11288	462	-0.06292
	463	-0.24615	463	-0.11287	463	-0.06292
	464	-0.24615	464	-0.11284	464	-0.06292
	465	-0.24615	465	-0.11283	465	-0.06292
	466	-0.24615	466	-0.11283	466	-0.06291
	467	-0.24614	467	-0.11282	467	-0.06291
	468	-0.24613	468	-0.1128	468	-0.06291
	469	-0.24613	469	-0.11277	469	-0.0629
	470	-0.24613	470	-0.11276	470	-0.0629
	471	-0.24612	471	-0.11276	471	-0.0629
	472	-0.24612	472	-0.11275	472	-0.0629
	473	-0.24612	473	-0.11273	473	-0.06288
	474	-0.24612	474	-0.11273	474	-0.06288
	475	-0.24612	475	-0.11272	475	-0.06288
	476	-0.24612	476	-0.11266	476	-0.06288
	477	-0.24611	477	-0.11266	477	-0.06287
	478	-0.24611	478	-0.11264	478	-0.06287
	479	-0.2461	479	-0.11255	479	-0.06286
	480	-0.24609	480	-0.11253	480	-0.06286
	481	-0.24609	481	-0.11251	481	-0.06286
	482	-0.24609	482	-0.11244	482	-0.06286
	483	-0.24609	483	-0.11243	483	-0.06284
	484	-0.24608	484	-0.11232	484	-0.06284
	485	-0.24608	485	-0.11226	485	-0.06284
	486	-0.24607	486	-0.11223	486	-0.06284
	487	-0.24607	487	-0.11223	487	-0.06284
	488	-0.24607	488	-0.1122	488	-0.06283
	489	-0.24606	489	-0.11207	489	-0.06283
	490	-0.24606	490	-0.11198	490	-0.06283
	491	-0.24604	491	-0.11197	491	-0.06283
	492	-0.24603	492	-0.11194	492	-0.06281
	493	-0.24603	493	-0.11189	493	-0.0628
	494	-0.24602	494	-0.11188	494	-0.06279
	495	-0.24602	495	-0.11185	495	-0.06278
	496	-0.24602	496	-0.11182	496	-0.06278
	497	-0.24602	497	-0.1118	497	-0.06278
	498	-0.24599	498	-0.11178	498	-0.06275
	499	-0.24598	499	-0.11176	499	-0.06275
	500	-0.24598	500	-0.11175	500	-0.06272
	501	-0.24598	501	-0.11173	501	-0.06272
	502	-0.24597	502	-0.1117	502	-0.0627
	503	-0.24597	503	-0.1117	503	-0.06266
	504	-0.24596	504	-0.11166	504	-0.06263
	505	-0.24596	505	-0.11163	505	-0.06263
	506	-0.24596	506	-0.1116	506	-0.06262
	507	-0.24595	507	-0.11159	507	-0.06262
	508	-0.24595	508	-0.11156	508	-0.06261
	509	-0.24594	509	-0.11155	509	-0.06261
	510	-0.24594	510	-0.11155	510	-0.0626
	511	-0.24593	511	-0.11154	511	-0.06258
	512	-0.24593	512	-0.11154	512	-0.06257
	513	-0.24593	513	-0.11152	513	-0.06255
	514	-0.24592	514	-0.1115	514	-0.06254
	515	-0.24592	515	-0.11146	515	-0.06253
	516	-0.24592	516	-0.11145	516	-0.06251
	517	-0.24592	517	-0.11145	517	-0.06251
	518	-0.24592	518	-0.11142	518	-0.06245
	519	-0.24591	519	-0.1114	519	-0.06241
	520	-0.24591	520	-0.11135	520	-0.06241
	521	-0.24591	521	-0.11135	521	-0.06238
	522	-0.24589	522	-0.11133	522	-0.06237
	523	-0.24589	523	-0.11132	523	-0.06234
	524	-0.24589	524	-0.11131	524	-0.06234
	525	-0.24588	525	-0.11131	525	-0.06228
	526	-0.24587	526	-0.11129	526	-0.06227
	527	-0.24587	527	-0.11129	527	-0.06226
	528	-0.24587	528	-0.11125	528	-0.06226
	529	-0.24586	529	-0.11124	529	-0.06225
	530	-0.24586	530	-0.11124	530	-0.06225
	531	-0.24586	531	-0.11124	531	-0.06218
	532	-0.24586	532	-0.11123	532	-0.06217
	533	-0.24585	533	-0.11123	533	-0.06215
	534	-0.24585	534	-0.11122	534	-0.06214
	535	-0.24584	535	-0.11122	535	-0.06213
	536	-0.24584	536	-0.11118	536	-0.06212
	537	-0.24584	537	-0.11118	537	-0.06209
	538	-0.24584	538	-0.11117	538	-0.06203
	539	-0.24583	539	-0.11114	539	-0.06197
	540	-0.24583	540	-0.1111	540	-0.06196
	541	-0.24582	541	-0.11106	541	-0.06193
	542	-0.24582	542	-0.11106	542	-0.06191
	543	-0.24582	543	-0.11106	543	-0.06189
	544	-0.2458	544	-0.11105	544	-0.06183
	545	-0.24578	545	-0.11102	545	-0.0618
	546	-0.24578	546	-0.11101	546	-0.0618
	547	-0.24578	547	-0.11101	547	-0.06179
	548	-0.24577	548	-0.11099	548	-0.06179
	549	-0.24577	549	-0.11098	549	-0.06177
	550	-0.24575	550	-0.11096	550	-0.06173
	551	-0.24574	551	-0.11095	551	-0.0617
	552	-0.24574	552	-0.1109	552	-0.06155
	553	-0.24574	553	-0.11089	553	-0.06154
	554	-0.24573	554	-0.11087	554	-0.0615
	555	-0.24573	555	-0.11087	555	-0.06149
	556	-0.24573	556	-0.11086	556	-0.06145
	557	-0.24572	557	-0.11085	557	-0.06142
	558	-0.24571	558	-0.11085	558	-0.06142
	559	-0.24569	559	-0.11082	559	-0.06135
	560	-0.24569	560	-0.11082	560	-0.06131
	561	-0.24569	561	-0.1108	561	-0.06126
	562	-0.24567	562	-0.11079	562	-0.06124
	563	-0.24566	563	-0.11078	563	-0.06124
	564	-0.24565	564	-0.11077	564	-0.06115
	565	-0.24565	565	-0.11075	565	-0.06108
	566	-0.24564	566	-0.11074	566	-0.06108
	567	-0.24564	567	-0.11074	567	-0.06098
	568	-0.24563	568	-0.11072	568	-0.06097
	569	-0.24563	569	-0.11072	569	-0.06096
	570	-0.24563	570	-0.11071	570	-0.0609
	571	-0.24563	571	-0.11069	571	-0.06087
	572	-0.24563	572	-0.11068	572	-0.06081
	573	-0.24562	573	-0.11068	573	-0.0608
	574	-0.24562	574	-0.11065	574	-0.06076
	575	-0.2456	575	-0.11065	575	-0.06073
	576	-0.24559	576	-0.11064	576	-0.06073
	577	-0.24558	577	-0.11062	577	-0.0607
	578	-0.24558	578	-0.11062	578	-0.06063
	579	-0.24558	579	-0.11061	579	-0.06061
	580	-0.24558	580	-0.11061	580	-0.06056
	581	-0.24557	581	-0.11059	581	-0.06053
	582	-0.24557	582	-0.11059	582	-0.06053
	583	-0.24556	583	-0.11057	583	-0.06052
	584	-0.24556	584	-0.11054	584	-0.06048
	585	-0.24555	585	-0.11051	585	-0.06047
	586	-0.24554	586	-0.1105	586	-0.06045
	587	-0.24553	587	-0.1105	587	-0.06042
	588	-0.24552	588	-0.11049	588	-0.06041
	589	-0.24551	589	-0.11049	589	-0.06041
	590	-0.24551	590	-0.11049	590	-0.0604
	591	-0.24551	591	-0.11048	591	-0.06035
	592	-0.2455	592	-0.11047	592	-0.06033
	593	-0.2455	593	-0.11047	593	-0.06026
	594	-0.24548	594	-0.11045	594	-0.06026
	595	-0.24548	595	-0.11045	595	-0.06025
	596	-0.24548	596	-0.11045	596	-0.06025
	597	-0.24546	597	-0.11044	597	-0.06021
	598	-0.24546	598	-0.11042	598	-0.0602
	599	-0.24544	599	-0.11042	599	-0.06017
	600	-0.24544	600	-0.11042	600	-0.06012
	601	-0.24544	601	-0.11041	601	-0.06009
	602	-0.24542	602	-0.1104	602	-0.06009
	603	-0.24542	603	-0.1104	603	-0.06005
	604	-0.24541	604	-0.11039	604	-0.06004
	605	-0.2454	605	-0.11039	605	-0.06003
	606	-0.2454	606	-0.11038	606	-0.06001
	607	-0.2454	607	-0.11038	607	-0.05997
	608	-0.24539	608	-0.11036	608	-0.05997
	609	-0.24539	609	-0.11035	609	-0.05996
	610	-0.24539	610	-0.11034	610	-0.05995
	611	-0.24537	611	-0.11034	611	-0.05994
	612	-0.24537	612	-0.11033	612	-0.05992
	613	-0.24537	613	-0.11033	613	-0.05989
	614	-0.24537	614	-0.11033	614	-0.05986
	615	-0.24537	615	-0.11032	615	-0.05976
	616	-0.24536	616	-0.11031	616	-0.05975
	617	-0.24536	617	-0.11031	617	-0.05973
	618	-0.24536	618	-0.11031	618	-0.05972
	619	-0.24534	619	-0.1103	619	-0.05971
	620	-0.24534	620	-0.11029	620	-0.05969
	621	-0.24533	621	-0.11028	621	-0.05966
	622	-0.24533	622	-0.11028	622	-0.05965
	623	-0.24533	623	-0.11026	623	-0.05965
	624	-0.24532	624	-0.11026	624	-0.0596
	625	-0.24532	625	-0.11026	625	-0.0596
	626	-0.24532	626	-0.11023	626	-0.05958
	627	-0.24531	627	-0.11022	627	-0.05947
	628	-0.24531	628	-0.11022	628	-0.05945
	629	-0.24531	629	-0.11021	629	-0.05941
	630	-0.2453	630	-0.11021	630	-0.05938
	631	-0.24529	631	-0.11021	631	-0.0593
	632	-0.24529	632	-0.11021	632	-0.0593
	633	-0.24529	633	-0.11021	633	-0.05928
	634	-0.24529	634	-0.11019	634	-0.05926
	635	-0.24529	635	-0.11018	635	-0.05926
	636	-0.24528	636	-0.11017	636	-0.05925
	637	-0.24528	637	-0.11017	637	-0.05919
	638	-0.24527	638	-0.11017	638	-0.05918
	639	-0.24527	639	-0.11016	639	-0.05914
	640	-0.24525	640	-0.11013	640	-0.05914
	641	-0.24525	641	-0.11013	641	-0.05907
	642	-0.24525	642	-0.11013	642	-0.05905
	643	-0.24525	643	-0.11013	643	-0.05904
	644	-0.24525	644	-0.11013	644	-0.059
	645	-0.24524	645	-0.11012	645	-0.059
	646	-0.24524	646	-0.11011	646	-0.05893
	647	-0.24524	647	-0.11011	647	-0.05893
	648	-0.24523	648	-0.1101	648	-0.05892
	649	-0.24523	649	-0.11009	649	-0.0589
	650	-0.24522	650	-0.11009	650	-0.05889
	651	-0.24521	651	-0.11009	651	-0.05885
	652	-0.24521	652	-0.11007	652	-0.0588
	653	-0.24521	653	-0.11006	653	-0.05878
	654	-0.24521	654	-0.11005	654	-0.05877
	655	-0.24521	655	-0.11004	655	-0.05875
	656	-0.24521	656	-0.11004	656	-0.05874
	657	-0.2452	657	-0.11004	657	-0.05865
	658	-0.2452	658	-0.11003	658	-0.05864
	659	-0.2452	659	-0.11003	659	-0.05861
	660	-0.24519	660	-0.11002	660	-0.05861
	661	-0.24518	661	-0.11	661	-0.05858
	662	-0.24518	662	-0.10998	662	-0.05857
	663	-0.24518	663	-0.10993	663	-0.05856
	664	-0.24517	664	-0.10992	664	-0.05855
	665	-0.24516	665	-0.10991	665	-0.05852
	666	-0.24515	666	-0.10991	666	-0.05851
	667	-0.24515	667	-0.1099	667	-0.05851
	668	-0.24515	668	-0.10989	668	-0.0584
	669	-0.24514	669	-0.10987	669	-0.05829
	670	-0.24513	670	-0.10986	670	-0.05823
	671	-0.24512	671	-0.10985	671	-0.05821
	672	-0.24511	672	-0.10985	672	-0.05819
	673	-0.24511	673	-0.10985	673	-0.05819
	674	-0.2451	674	-0.10984	674	-0.05817
	675	-0.2451	675	-0.10981	675	-0.05815
	676	-0.2451	676	-0.10979	676	-0.05807
	677	-0.24508	677	-0.10979	677	-0.05805
	678	-0.24508	678	-0.10979	678	-0.05785
	679	-0.24507	679	-0.10978	679	-0.05781
	680	-0.24507	680	-0.10978	680	-0.05777
	681	-0.24506	681	-0.10978	681	-0.05776
	682	-0.24506	682	-0.10976	682	-0.05765
	683	-0.24505	683	-0.10976	683	-0.05763
	684	-0.24505	684	-0.10976	684	-0.05763
	685	-0.24505	685	-0.10975	685	-0.05762
	686	-0.24504	686	-0.10974	686	-0.05757
	687	-0.24503	687	-0.10974	687	-0.05756
	688	-0.24503	688	-0.10973	688	-0.05752
	689	-0.24503	689	-0.10973	689	-0.05733
	690	-0.24502	690	-0.10973	690	-0.05727
	691	-0.24502	691	-0.1097	691	-0.05724
	692	-0.24501	692	-0.1097	692	-0.05722
	693	-0.24501	693	-0.10969	693	-0.05721
	694	-0.24501	694	-0.10969	694	-0.05717
	695	-0.24499	695	-0.10969	695	-0.05716
	696	-0.24496	696	-0.10969	696	-0.05709
	697	-0.24494	697	-0.10969	697	-0.05708
	698	-0.24494	698	-0.10968	698	-0.05704
	699	-0.24494	699	-0.10968	699	-0.05697
	700	-0.24492	700	-0.10968	700	-0.05696
	701	-0.24491	701	-0.10968	701	-0.05688
	702	-0.24491	702	-0.10968	702	-0.05679
	703	-0.24491	703	-0.10967	703	-0.05669
	704	-0.24491	704	-0.10967	704	-0.05664
	705	-0.2449	705	-0.10966	705	-0.05657
	706	-0.2449	706	-0.10964	706	-0.05643
	707	-0.24489	707	-0.10964	707	-0.05643
	708	-0.24488	708	-0.10962	708	-0.05625
	709	-0.24488	709	-0.10962	709	-0.05624
	710	-0.24487	710	-0.10961	710	-0.05624
	711	-0.24487	711	-0.10961	711	-0.0562
	712	-0.24487	712	-0.10959	712	-0.0562
	713	-0.24487	713	-0.10959	713	-0.0561
	714	-0.24487	714	-0.10959	714	-0.05607
	715	-0.24487	715	-0.10957	715	-0.05595
	716	-0.24486	716	-0.10955	716	-0.05588
	717	-0.24484	717	-0.10954	717	-0.05583
	718	-0.24483	718	-0.10954	718	-0.05572
	719	-0.24483	719	-0.10953	719	-0.05561
	720	-0.24483	720	-0.10953	720	-0.05553
	721	-0.24483	721	-0.10953	721	-0.05546
	722	-0.24483	722	-0.10952	722	-0.05545
	723	-0.24482	723	-0.10952	723	-0.05536
	724	-0.24482	724	-0.10952	724	-0.05534
	725	-0.24482	725	-0.10952	725	-0.0553
	726	-0.24482	726	-0.10951	726	-0.0551
	727	-0.24481	727	-0.1095	727	-0.05509
	728	-0.2448	728	-0.10948	728	-0.05501
	729	-0.2448	729	-0.10947	729	-0.05488
	730	-0.24479	730	-0.10947	730	-0.05471
	731	-0.24478	731	-0.10947	731	-0.05464
	732	-0.24478	732	-0.10943	732	-0.05456
	733	-0.24478	733	-0.10943	733	-0.05442
	734	-0.24477	734	-0.10943	734	-0.05438
	735	-0.24477	735	-0.10941	735	-0.05431
	736	-0.24477	736	-0.1094	736	-0.05426
	737	-0.24476	737	-0.10939	737	-0.05417
	738	-0.24475	738	-0.10939	738	-0.05408
	739	-0.24471	739	-0.10939	739	-0.05402
	740	-0.24471	740	-0.10938	740	-0.054
	741	-0.2447	741	-0.10936	741	-0.05385
	742	-0.2447	742	-0.10936	742	-0.0538
	743	-0.2447	743	-0.10936	743	-0.05359
	744	-0.2447	744	-0.10932	744	-0.05335
	745	-0.24469	745	-0.10931	745	-0.0533
	746	-0.24469	746	-0.10931	746	-0.05303
	747	-0.24468	747	-0.10931	747	-0.05302
	748	-0.24468	748	-0.10931	748	-0.0529
	749	-0.24468	749	-0.10929	749	-0.05285
	750	-0.24468	750	-0.10929	750	-0.05269
	751	-0.24467	751	-0.10929	751	-0.0526
	752	-0.24467	752	-0.10928	752	-0.05251
	753	-0.24466	753	-0.10928	753	-0.05238
	754	-0.24465	754	-0.10927	754	-0.05209
	755	-0.24465	755	-0.10927	755	-0.05189
	756	-0.24464	756	-0.10927	756	-0.05182
	757	-0.24464	757	-0.10926	757	-0.05168
	758	-0.24463	758	-0.10926	758	-0.05154
	759	-0.24462	759	-0.10925	759	-0.05144
	760	-0.24462	760	-0.10925	760	-0.0513
	761	-0.24462	761	-0.10924	761	-0.05129
	762	-0.24462	762	-0.10924	762	-0.05105
	763	-0.24461	763	-0.10923	763	-0.05099
	764	-0.2446	764	-0.10923	764	-0.0508
	765	-0.2446	765	-0.10923	765	-0.05072
	766	-0.2446	766	-0.10922	766	-0.05061
	767	-0.24459	767	-0.10921	767	-0.05047
	768	-0.24459	768	-0.10921	768	-0.05041
	769	-0.24459	769	-0.1092	769	-0.0502
	770	-0.24457	770	-0.10919	770	-0.05007
	771	-0.24457	771	-0.10919	771	-0.04995
	772	-0.24456	772	-0.10918	772	-0.04993
	773	-0.24456	773	-0.10917	773	-0.04974
	774	-0.24456	774	-0.10915	774	-0.04962
	775	-0.24455	775	-0.10915	775	-0.04956
	776	-0.24454	776	-0.10911	776	-0.04948
	777	-0.24453	777	-0.10911	777	-0.0494
	778	-0.24453	778	-0.10911	778	-0.04907
	779	-0.24453	779	-0.1091	779	-0.04901
	780	-0.24452	780	-0.1091	780	-0.04877
	781	-0.24452	781	-0.10909	781	-0.04872
	782	-0.24451	782	-0.10908	782	-0.04869
	783	-0.24451	783	-0.10905	783	-0.04863
	784	-0.24451	784	-0.10904	784	-0.04862
	785	-0.24451	785	-0.10899	785	-0.04861
	786	-0.2445	786	-0.10897	786	-0.0486
	787	-0.2445	787	-0.10895	787	-0.04859
	788	-0.24449	788	-0.10894	788	-0.04857
	789	-0.24449	789	-0.10894	789	-0.04856
	790	-0.24449	790	-0.10893	790	-0.04856
	791	-0.24449	791	-0.10893	791	-0.04856
	792	-0.24449	792	-0.10892	792	-0.04855
	793	-0.24449	793	-0.10891	793	-0.04854
	794	-0.24449	794	-0.10891	794	-0.04852
	795	-0.24448	795	-0.10887	795	-0.04852
	796	-0.24448	796	-0.10887	796	-0.04851
	797	-0.24447	797	-0.10886	797	-0.0485
	798	-0.24446	798	-0.10885	798	-0.0485
	799	-0.24445	799	-0.10883	799	-0.0485
	800	-0.24443	800	-0.10883	800	-0.04849
	801	-0.24443	801	-0.10881	801	-0.04846
	802	-0.24443	802	-0.1088	802	-0.04846
	803	-0.24443	803	-0.10876	803	-0.04843
	804	-0.24442	804	-0.10874	804	-0.04843
	805	-0.24441	805	-0.10873	805	-0.0484
	806	-0.24441	806	-0.10873	806	-0.04834
	807	-0.2444	807	-0.10872	807	-0.04834
	808	-0.2444	808	-0.1087	808	-0.04834
	809	-0.24438	809	-0.10869	809	-0.04834
	810	-0.24438	810	-0.10867	810	-0.04832
	811	-0.24438	811	-0.10867	811	-0.0483
	812	-0.24437	812	-0.10866	812	-0.04828
	813	-0.24436	813	-0.10866	813	-0.04826
	814	-0.24436	814	-0.10866	814	-0.04825
	815	-0.24435	815	-0.10862	815	-0.04824
	816	-0.24435	816	-0.10862	816	-0.04823
	817	-0.24434	817	-0.10861	817	-0.04818
	818	-0.24434	818	-0.10861	818	-0.04815
	819	-0.24433	819	-0.10858	819	-0.04813
	820	-0.24433	820	-0.10856	820	-0.04811
	821	-0.24432	821	-0.10855	821	-0.04808
	822	-0.24432	822	-0.10854	822	-0.04805
	823	-0.24432	823	-0.10854	823	-0.04802
	824	-0.24432	824	-0.10853	824	-0.04796
	825	-0.24432	825	-0.10853	825	-0.04795
	826	-0.24431	826	-0.10853	826	-0.04795
	827	-0.2443	827	-0.10853	827	-0.04795
	828	-0.2443	828	-0.1085	828	-0.04795
	829	-0.2443	829	-0.1085	829	-0.04793
	830	-0.24429	830	-0.10849	830	-0.04792
	831	-0.24429	831	-0.10849	831	-0.04792
	832	-0.24428	832	-0.10847	832	-0.04789
	833	-0.24428	833	-0.10847	833	-0.04788
	834	-0.24428	834	-0.10847	834	-0.04786
	835	-0.24428	835	-0.10846	835	-0.04785
	836	-0.24427	836	-0.10845	836	-0.04783
	837	-0.24427	837	-0.10844	837	-0.04782
	838	-0.24426	838	-0.10844	838	-0.0478
	839	-0.24426	839	-0.10842	839	-0.04779
	840	-0.24426	840	-0.10841	840	-0.04778
	841	-0.24426	841	-0.10841	841	-0.04774
	842	-0.24426	842	-0.10841	842	-0.04773
	843	-0.24425	843	-0.10839	843	-0.04772
	844	-0.24425	844	-0.10839	844	-0.0477
	845	-0.24424	845	-0.10839	845	-0.04764
	846	-0.24422	846	-0.10838	846	-0.0476
	847	-0.24422	847	-0.10837	847	-0.0476
	848	-0.24421	848	-0.10836	848	-0.04744
	849	-0.24421	849	-0.10832	849	-0.04741
	850	-0.2442	850	-0.1083	850	-0.04737
	851	-0.24419	851	-0.10829	851	-0.04726
	852	-0.24419	852	-0.10828	852	-0.04724
	853	-0.24418	853	-0.10827	853	-0.04723
	854	-0.24417	854	-0.10825	854	-0.04723
	855	-0.24417	855	-0.10825	855	-0.04716
	856	-0.24417	856	-0.10824	856	-0.04716
	857	-0.24417	857	-0.10823	857	-0.04685
	858	-0.24416	858	-0.10822	858	-0.04684
	859	-0.24414	859	-0.1082	859	-0.04683
	860	-0.24413	860	-0.10817	860	-0.04671
	861	-0.2441	861	-0.10817	861	-0.04665
	862	-0.24409	862	-0.10816	862	-0.04656
	863	-0.24408	863	-0.10816	863	-0.04656
	864	-0.24408	864	-0.10816	864	-0.04643
	865	-0.24408	865	-0.10816	865	-0.04643
	866	-0.24408	866	-0.10814	866	-0.04639
	867	-0.24407	867	-0.10811	867	-0.04639
	868	-0.24407	868	-0.10809	868	-0.04618
	869	-0.24407	869	-0.10807	869	-0.04617
	870	-0.24406	870	-0.10805	870	-0.04615
	871	-0.24404	871	-0.10799	871	-0.04602
	872	-0.24404	872	-0.10799	872	-0.04599
	873	-0.24403	873	-0.10799	873	-0.04599
	874	-0.24401	874	-0.10798	874	-0.04597
	875	-0.24401	875	-0.10795	875	-0.04589
	876	-0.24401	876	-0.10795	876	-0.04568
	877	-0.24401	877	-0.10794	877	-0.04555
	878	-0.24399	878	-0.10789	878	-0.04554
	879	-0.24398	879	-0.10789	879	-0.04548
	880	-0.24398	880	-0.10787	880	-0.04539
	881	-0.24396	881	-0.10786	881	-0.04537
	882	-0.24396	882	-0.10782	882	-0.04532
	883	-0.24396	883	-0.10782	883	-0.04528
	884	-0.24394	884	-0.10781	884	-0.0452
	885	-0.24394	885	-0.1078	885	-0.04519
	886	-0.24394	886	-0.10779	886	-0.04514
	887	-0.24393	887	-0.10778	887	-0.04503
	888	-0.24393	888	-0.10778	888	-0.04501
	889	-0.24393	889	-0.10773	889	-0.04498
	890	-0.24392	890	-0.10771	890	-0.04497
	891	-0.24391	891	-0.10771	891	-0.04488
	892	-0.24388	892	-0.1077	892	-0.04464
	893	-0.24388	893	-0.10768	893	-0.04457
	894	-0.24386	894	-0.10767	894	-0.04446
	895	-0.24385	895	-0.10763	895	-0.04444
	896	-0.24385	896	-0.10763	896	-0.04442
	897	-0.24384	897	-0.10759	897	-0.04441
	898	-0.24383	898	-0.10759	898	-0.04439
	899	-0.24383	899	-0.10756	899	-0.04439
	900	-0.24383	900	-0.10754	900	-0.0443
	901	-0.24382	901	-0.10753	901	-0.04414
	902	-0.24382	902	-0.10752	902	-0.04413
	903	-0.24381	903	-0.1075	903	-0.04413
	904	-0.24381	904	-0.10747	904	-0.044
	905	-0.2438	905	-0.10747	905	-0.04398
	906	-0.2438	906	-0.10746	906	-0.04398
	907	-0.2438	907	-0.10745	907	-0.04395
	908	-0.2438	908	-0.10745	908	-0.04395
	909	-0.24378	909	-0.10744	909	-0.04394
	910	-0.24378	910	-0.10741	910	-0.04391
	911	-0.24377	911	-0.10739	911	-0.04388
	912	-0.24377	912	-0.10737	912	-0.04387
	913	-0.24376	913	-0.10736	913	-0.04381
	914	-0.24375	914	-0.10734	914	-0.04377
	915	-0.24374	915	-0.10731	915	-0.04372
	916	-0.24373	916	-0.10728	916	-0.04371
	917	-0.24373	917	-0.10727	917	-0.04364
	918	-0.24373	918	-0.10727	918	-0.04364
	919	-0.24373	919	-0.10727	919	-0.04362
	920	-0.24373	920	-0.10726	920	-0.04358
	921	-0.24372	921	-0.10725	921	-0.04357
	922	-0.24371	922	-0.10725	922	-0.04355
	923	-0.2437	923	-0.10725	923	-0.0435
	924	-0.2437	924	-0.10724	924	-0.0435
	925	-0.24368	925	-0.10724	925	-0.04344
	926	-0.24368	926	-0.10724	926	-0.04344
	927	-0.24367	927	-0.10724	927	-0.04339
	928	-0.24367	928	-0.10724	928	-0.04335
	929	-0.24366	929	-0.10724	929	-0.04329
	930	-0.24365	930	-0.10723	930	-0.04326
	931	-0.24365	931	-0.1072	931	-0.04323
	932	-0.24364	932	-0.10718	932	-0.04317
	933	-0.24363	933	-0.10717	933	-0.04315
	934	-0.24362	934	-0.10717	934	-0.04315
	935	-0.24361	935	-0.10717	935	-0.04311
	936	-0.24361	936	-0.10716	936	-0.04311
	937	-0.2436	937	-0.10716	937	-0.04309
	938	-0.2436	938	-0.10715	938	-0.04302
	939	-0.2436	939	-0.10715	939	-0.04302
	940	-0.2436	940	-0.10714	940	-0.043
	941	-0.2436	941	-0.10714	941	-0.04299
	942	-0.24359	942	-0.10714	942	-0.04298
	943	-0.24357	943	-0.10714	943	-0.04297
	944	-0.24357	944	-0.10713	944	-0.04293
	945	-0.24357	945	-0.10713	945	-0.04292
	946	-0.24357	946	-0.10712	946	-0.04288
	947	-0.24356	947	-0.10712	947	-0.04287
	948	-0.24356	948	-0.10711	948	-0.04286
	949	-0.24354	949	-0.10711	949	-0.04286
	950	-0.24353	950	-0.10711	950	-0.04283
	951	-0.24353	951	-0.1071	951	-0.04276
	952	-0.24352	952	-0.1071	952	-0.04274
	953	-0.24351	953	-0.10709	953	-0.04273
	954	-0.24351	954	-0.10708	954	-0.04268
	955	-0.24351	955	-0.10707	955	-0.04265
	956	-0.24351	956	-0.10707	956	-0.04264
	957	-0.24351	957	-0.10707	957	-0.04245
	958	-0.2435	958	-0.10704	958	-0.04238
	959	-0.2435	959	-0.10703	959	-0.04235
	960	-0.2435	960	-0.10703	960	-0.04226
	961	-0.2435	961	-0.10702	961	-0.04225
	962	-0.24349	962	-0.10702	962	-0.04224
	963	-0.24349	963	-0.10701	963	-0.04219
	964	-0.24349	964	-0.107	964	-0.04214
	965	-0.24349	965	-0.107	965	-0.04206
	966	-0.24349	966	-0.107	966	-0.04197
	967	-0.24349	967	-0.10699	967	-0.04195
	968	-0.24348	968	-0.10699	968	-0.04194
	969	-0.24347	969	-0.10697	969	-0.04194
	970	-0.24347	970	-0.10697	970	-0.04187
	971	-0.24346	971	-0.10696	971	-0.04183
	972	-0.24345	972	-0.10696	972	-0.04183
	973	-0.24342	973	-0.10694	973	-0.04181
	974	-0.24342	974	-0.10694	974	-0.0418
	975	-0.24342	975	-0.10694	975	-0.04176
	976	-0.24341	976	-0.10694	976	-0.04172
	977	-0.2434	977	-0.10694	977	-0.04171
	978	-0.2434	978	-0.10693	978	-0.0417
	979	-0.2434	979	-0.10693	979	-0.04165
	980	-0.24339	980	-0.10692	980	-0.04164
	981	-0.24336	981	-0.10691	981	-0.04152
	982	-0.24335	982	-0.10691	982	-0.04152
	983	-0.24334	983	-0.1069	983	-0.04148
	984	-0.24334	984	-0.10688	984	-0.04145
	985	-0.24333	985	-0.10687	985	-0.04144
	986	-0.24332	986	-0.10686	986	-0.04142
	987	-0.24332	987	-0.10686	987	-0.04142
	988	-0.24331	988	-0.10686	988	-0.04139
	989	-0.24331	989	-0.10685	989	-0.04137
	990	-0.2433	990	-0.10684	990	-0.04136
	991	-0.2433	991	-0.10684	991	-0.04134
	992	-0.24328	992	-0.10683	992	-0.04133
	993	-0.24328	993	-0.10683	993	-0.04133
	994	-0.24327	994	-0.10683	994	-0.04131
	995	-0.24327	995	-0.1068	995	-0.04126
	996	-0.24326	996	-0.1068	996	-0.04121
	997	-0.24326	997	-0.1068	997	-0.04118
	998	-0.24326	998	-0.10679	998	-0.04117
	999	-0.24325	999	-0.10679	999	-0.04111
	1000	-0.24323	1000	-0.10679	1000	-0.04108
	1001	-0.24322	1001	-0.10679	1001	-0.04108
	1002	-0.24321	1002	-0.10679	1002	-0.04108
	1003	-0.2432	1003	-0.10678	1003	-0.04107
	1004	-0.2432	1004	-0.10678	1004	-0.04106
	1005	-0.24319	1005	-0.10677	1005	-0.04106
	1006	-0.24319	1006	-0.10676	1006	-0.04105
	1007	-0.24318	1007	-0.10674	1007	-0.04102
	1008	-0.24318	1008	-0.10673	1008	-0.04101
	1009	-0.24318	1009	-0.10672	1009	-0.04101
	1010	-0.24318	1010	-0.10672	1010	-0.04097
	1011	-0.24317	1011	-0.10671	1011	-0.04097
	1012	-0.24317	1012	-0.10671	1012	-0.04093
	1013	-0.24316	1013	-0.1067	1013	-0.0409
	1014	-0.24315	1014	-0.1067	1014	-0.04089
	1015	-0.24314	1015	-0.1067	1015	-0.04084
	1016	-0.24313	1016	-0.1067	1016	-0.0408
	1017	-0.24312	1017	-0.10669	1017	-0.04079
	1018	-0.24309	1018	-0.10667	1018	-0.04078
	1019	-0.24309	1019	-0.10667	1019	-0.04069
	1020	-0.24308	1020	-0.10667	1020	-0.04069
	1021	-0.24308	1021	-0.10666	1021	-0.04069
	1022	-0.24307	1022	-0.10664	1022	-0.04068
	1023	-0.24304	1023	-0.10663	1023	-0.04065
	1024	-0.24303	1024	-0.10663	1024	-0.04058
	1025	-0.24303	1025	-0.10661	1025	-0.04056
	1026	-0.24302	1026	-0.1066	1026	-0.04054
	1027	-0.24301	1027	-0.1066	1027	-0.04052
	1028	-0.243	1028	-0.10658	1028	-0.04052
	1029	-0.24299	1029	-0.10658	1029	-0.04051
	1030	-0.24299	1030	-0.10658	1030	-0.0405
	1031	-0.24299	1031	-0.10657	1031	-0.04046
	1032	-0.24297	1032	-0.10657	1032	-0.0404
	1033	-0.24297	1033	-0.10657	1033	-0.04038
	1034	-0.24297	1034	-0.10656	1034	-0.04037
	1035	-0.24297	1035	-0.10655	1035	-0.04036
	1036	-0.24295	1036	-0.10654	1036	-0.04032
	1037	-0.24295	1037	-0.10653	1037	-0.04032
	1038	-0.24294	1038	-0.10652	1038	-0.04031
	1039	-0.24293	1039	-0.10651	1039	-0.04029
	1040	-0.24292	1040	-0.1065	1040	-0.04028
	1041	-0.24292	1041	-0.1065	1041	-0.04028
	1042	-0.24288	1042	-0.10649	1042	-0.04025
	1043	-0.24287	1043	-0.10649	1043	-0.04022
	1044	-0.24286	1044	-0.10649	1044	-0.04022
	1045	-0.24286	1045	-0.10649	1045	-0.04022
	1046	-0.24286	1046	-0.10649	1046	-0.04021
	1047	-0.24285	1047	-0.10648	1047	-0.04018
	1048	-0.24285	1048	-0.10647	1048	-0.04015
	1049	-0.24284	1049	-0.10645	1049	-0.04015
	1050	-0.24284	1050	-0.10645	1050	-0.04015
	1051	-0.24282	1051	-0.10644	1051	-0.04012
	1052	-0.24282	1052	-0.10643	1052	-0.04007
	1053	-0.24282	1053	-0.10643	1053	-0.04004
	1054	-0.24282	1054	-0.10642	1054	-0.04001
	1055	-0.24281	1055	-0.10641	1055	-0.04
	1056	-0.24278	1056	-0.1064	1056	-0.03996
	1057	-0.24277	1057	-0.10639	1057	-0.03993
	1058	-0.24275	1058	-0.10638	1058	-0.03991
	1059	-0.24275	1059	-0.10638	1059	-0.03988
	1060	-0.24275	1060	-0.10637	1060	-0.03987
	1061	-0.24274	1061	-0.10636	1061	-0.03987
	1062	-0.24274	1062	-0.10636	1062	-0.03985
	1063	-0.24273	1063	-0.10636	1063	-0.03982
	1064	-0.24271	1064	-0.10636	1064	-0.03981
	1065	-0.2427	1065	-0.10635	1065	-0.0398
	1066	-0.24269	1066	-0.10635	1066	-0.03979
	1067	-0.24269	1067	-0.10634	1067	-0.03977
	1068	-0.24267	1068	-0.10633	1068	-0.03977
	1069	-0.24267	1069	-0.10632	1069	-0.03975
	1070	-0.24266	1070	-0.10632	1070	-0.03974
	1071	-0.24264	1071	-0.10631	1071	-0.03974
	1072	-0.24264	1072	-0.1063	1072	-0.03972
	1073	-0.24264	1073	-0.10629	1073	-0.03972
	1074	-0.24263	1074	-0.10627	1074	-0.03971
	1075	-0.24263	1075	-0.10626	1075	-0.0397
	1076	-0.24263	1076	-0.10625	1076	-0.0397
	1077	-0.24263	1077	-0.10624	1077	-0.0397
	1078	-0.24261	1078	-0.10624	1078	-0.03969
	1079	-0.24261	1079	-0.10622	1079	-0.03969
	1080	-0.2426	1080	-0.10622	1080	-0.03968
	1081	-0.2426	1081	-0.10621	1081	-0.03968
	1082	-0.2426	1082	-0.10619	1082	-0.03962
	1083	-0.24259	1083	-0.10619	1083	-0.03962
	1084	-0.24258	1084	-0.10615	1084	-0.03962
	1085	-0.24258	1085	-0.10614	1085	-0.03962
	1086	-0.24258	1086	-0.10612	1086	-0.0396
	1087	-0.24257	1087	-0.1061	1087	-0.03958
	1088	-0.24257	1088	-0.10609	1088	-0.03958
	1089	-0.24256	1089	-0.10608	1089	-0.03958
	1090	-0.24256	1090	-0.10607	1090	-0.03957
	1091	-0.24254	1091	-0.10607	1091	-0.03956
	1092	-0.24253	1092	-0.10604	1092	-0.03952
	1093	-0.24253	1093	-0.10602	1093	-0.03952
	1094	-0.24252	1094	-0.106	1094	-0.0395
	1095	-0.24251	1095	-0.106	1095	-0.03949
	1096	-0.24251	1096	-0.10597	1096	-0.03948
	1097	-0.24251	1097	-0.10597	1097	-0.03947
	1098	-0.2425	1098	-0.10594	1098	-0.03944
	1099	-0.2425	1099	-0.10594	1099	-0.0394
	1100	-0.24249	1100	-0.10592	1100	-0.03936
	1101	-0.24248	1101	-0.10584	1101	-0.03934
	1102	-0.24246	1102	-0.10583	1102	-0.03931
	1103	-0.24246	1103	-0.10583	1103	-0.03921
	1104	-0.2424	1104	-0.10582	1104	-0.0392
	1105	-0.24237	1105	-0.10582	1105	-0.0392
	1106	-0.24235	1106	-0.1058	1106	-0.03919
	1107	-0.24235	1107	-0.10575	1107	-0.03916
	1108	-0.24235	1108	-0.10564	1108	-0.03913
	1109	-0.24234	1109	-0.1056	1109	-0.03903
	1110	-0.24233	1110	-0.1056	1110	-0.03903
	1111	-0.24232	1111	-0.10559	1111	-0.03903
	1112	-0.24232	1112	-0.10558	1112	-0.03901
	1113	-0.24231	1113	-0.10558	1113	-0.039
	1114	-0.24231	1114	-0.10556	1114	-0.03897
	1115	-0.24229	1115	-0.10554	1115	-0.03895
	1116	-0.24229	1116	-0.10554	1116	-0.03895
	1117	-0.24229	1117	-0.1055	1117	-0.03894
	1118	-0.24226	1118	-0.10549	1118	-0.03888
	1119	-0.24226	1119	-0.10549	1119	-0.03888
	1120	-0.24226	1120	-0.10547	1120	-0.03882
	1121	-0.24225	1121	-0.10547	1121	-0.0388
	1122	-0.24222	1122	-0.10547	1122	-0.0388
	1123	-0.24222	1123	-0.10546	1123	-0.03878
	1124	-0.24221	1124	-0.10546	1124	-0.03877
	1125	-0.24219	1125	-0.10545	1125	-0.03875
	1126	-0.24219	1126	-0.10545	1126	-0.03869
	1127	-0.24218	1127	-0.10542	1127	-0.03867
	1128	-0.24215	1128	-0.1054	1128	-0.03861
	1129	-0.24214	1129	-0.1054	1129	-0.0386
	1130	-0.24214	1130	-0.1054	1130	-0.03849
	1131	-0.24214	1131	-0.10539	1131	-0.03847
	1132	-0.24212	1132	-0.10539	1132	-0.03843
	1133	-0.24212	1133	-0.10538	1133	-0.03839
	1134	-0.24212	1134	-0.10538	1134	-0.03839
	1135	-0.24212	1135	-0.10537	1135	-0.03839
	1136	-0.24211	1136	-0.10537	1136	-0.03837
	1137	-0.2421	1137	-0.10536	1137	-0.03837
	1138	-0.24209	1138	-0.10536	1138	-0.03836
	1139	-0.24208	1139	-0.10536	1139	-0.03829
	1140	-0.24207	1140	-0.10536	1140	-0.03827
	1141	-0.24205	1141	-0.10536	1141	-0.03827
	1142	-0.24204	1142	-0.10534	1142	-0.03825
	1143	-0.24202	1143	-0.10533	1143	-0.03823
	1144	-0.24202	1144	-0.10533	1144	-0.03821
	1145	-0.24202	1145	-0.10533	1145	-0.03814
	1146	-0.242	1146	-0.10533	1146	-0.03812
	1147	-0.24199	1147	-0.10533	1147	-0.03811
	1148	-0.24199	1148	-0.10532	1148	-0.0381
	1149	-0.24197	1149	-0.10531	1149	-0.03806
	1150	-0.24196	1150	-0.10531	1150	-0.03802
	1151	-0.24195	1151	-0.10531	1151	-0.038
	1152	-0.24192	1152	-0.10531	1152	-0.03798
	1153	-0.24189	1153	-0.1053	1153	-0.03796
	1154	-0.24188	1154	-0.1053	1154	-0.03795
	1155	-0.24187	1155	-0.1053	1155	-0.03794
	1156	-0.24187	1156	-0.10529	1156	-0.03788
	1157	-0.24185	1157	-0.10529	1157	-0.03786
	1158	-0.24185	1158	-0.10529	1158	-0.03784
	1159	-0.24183	1159	-0.10528	1159	-0.03783
	1160	-0.24182	1160	-0.10522	1160	-0.03778
	1161	-0.24182	1161	-0.10522	1161	-0.03774
	1162	-0.24181	1162	-0.10522	1162	-0.03773
	1163	-0.24181	1163	-0.10521	1163	-0.03772
	1164	-0.2418	1164	-0.10521	1164	-0.03768
	1165	-0.24179	1165	-0.10521	1165	-0.03765
	1166	-0.24179	1166	-0.10521	1166	-0.03757
	1167	-0.24179	1167	-0.1052	1167	-0.03757
	1168	-0.24177	1168	-0.1052	1168	-0.03757
	1169	-0.24176	1169	-0.1052	1169	-0.03756
	1170	-0.24176	1170	-0.1052	1170	-0.03748
	1171	-0.24173	1171	-0.1052	1171	-0.03746
	1172	-0.24169	1172	-0.10519	1172	-0.03735
	1173	-0.24165	1173	-0.10519	1173	-0.03727
	1174	-0.24165	1174	-0.10519	1174	-0.03722
	1175	-0.24165	1175	-0.10518	1175	-0.03721
	1176	-0.24163	1176	-0.10517	1176	-0.03712
	1177	-0.24161	1177	-0.10517	1177	-0.03708
	1178	-0.2416	1178	-0.10517	1178	-0.03705
	1179	-0.2416	1179	-0.10516	1179	-0.03698
	1180	-0.24159	1180	-0.10516	1180	-0.03695
	1181	-0.24158	1181	-0.10516	1181	-0.03691
	1182	-0.24158	1182	-0.10515	1182	-0.03685
	1183	-0.24158	1183	-0.10515	1183	-0.03681
	1184	-0.24156	1184	-0.10515	1184	-0.03679
	1185	-0.24154	1185	-0.10514	1185	-0.03676
	1186	-0.24153	1186	-0.10514	1186	-0.03671
	1187	-0.24152	1187	-0.10514	1187	-0.03669
	1188	-0.24146	1188	-0.10512	1188	-0.03662
	1189	-0.24145	1189	-0.10512	1189	-0.03661
	1190	-0.24145	1190	-0.10512	1190	-0.03654
	1191	-0.24144	1191	-0.10512	1191	-0.0365
	1192	-0.24144	1192	-0.1051	1192	-0.03636
	1193	-0.24144	1193	-0.1051	1193	-0.03631
	1194	-0.24143	1194	-0.10509	1194	-0.03631
	1195	-0.24136	1195	-0.10509	1195	-0.03631
	1196	-0.24135	1196	-0.10509	1196	-0.0363
	1197	-0.24135	1197	-0.10508	1197	-0.03626
	1198	-0.24135	1198	-0.10507	1198	-0.03607
	1199	-0.24133	1199	-0.10507	1199	-0.03605
	1200	-0.24133	1200	-0.10507	1200	-0.03604
	1201	-0.24129	1201	-0.10506	1201	-0.036
	1202	-0.24126	1202	-0.10505	1202	-0.03598
	1203	-0.24125	1203	-0.10505	1203	-0.03597
	1204	-0.24124	1204	-0.10505	1204	-0.03597
	1205	-0.24123	1205	-0.10504	1205	-0.03597
	1206	-0.24123	1206	-0.10504	1206	-0.03596
	1207	-0.24121	1207	-0.10504	1207	-0.03596
	1208	-0.24119	1208	-0.10504	1208	-0.03588
	1209	-0.24117	1209	-0.10504	1209	-0.03587
	1210	-0.24117	1210	-0.10503	1210	-0.03584
	1211	-0.24116	1211	-0.10502	1211	-0.03583
	1212	-0.24113	1212	-0.10502	1212	-0.03579
	1213	-0.24112	1213	-0.105	1213	-0.03578
	1214	-0.24111	1214	-0.105	1214	-0.03578
	1215	-0.24111	1215	-0.10499	1215	-0.03576
	1216	-0.24111	1216	-0.10499	1216	-0.03573
	1217	-0.24109	1217	-0.10499	1217	-0.03573
	1218	-0.24109	1218	-0.10498	1218	-0.0357
	1219	-0.24109	1219	-0.10498	1219	-0.03565
	1220	-0.24109	1220	-0.10498	1220	-0.03562
	1221	-0.24108	1221	-0.10498	1221	-0.03562
	1222	-0.24106	1222	-0.10498	1222	-0.03561
	1223	-0.24103	1223	-0.10496	1223	-0.03559
	1224	-0.24103	1224	-0.10496	1224	-0.03553
	1225	-0.24101	1225	-0.10495	1225	-0.03551
	1226	-0.24101	1226	-0.10495	1226	-0.03549
	1227	-0.24099	1227	-0.10495	1227	-0.03547
	1228	-0.24098	1228	-0.10495	1228	-0.03545
	1229	-0.24097	1229	-0.10494	1229	-0.03544
	1230	-0.24097	1230	-0.10494	1230	-0.03542
	1231	-0.24096	1231	-0.10494	1231	-0.0354
	1232	-0.24095	1232	-0.10491	1232	-0.0354
	1233	-0.24094	1233	-0.1049	1233	-0.03539
	1234	-0.24094	1234	-0.1049	1234	-0.03536
	1235	-0.24093	1235	-0.10489	1235	-0.03536
	1236	-0.2409	1236	-0.10489	1236	-0.03533
	1237	-0.2409	1237	-0.10488	1237	-0.0353
	1238	-0.24089	1238	-0.10488	1238	-0.03529
	1239	-0.24087	1239	-0.10486	1239	-0.03528
	1240	-0.24086	1240	-0.10485	1240	-0.03526
	1241	-0.24085	1241	-0.10485	1241	-0.03525
	1242	-0.24084	1242	-0.10485	1242	-0.03524
	1243	-0.24084	1243	-0.10483	1243	-0.0352
	1244	-0.2408	1244	-0.1048	1244	-0.03518
	1245	-0.2408	1245	-0.10478	1245	-0.03516
	1246	-0.24077	1246	-0.10478	1246	-0.03513
	1247	-0.24077	1247	-0.10478	1247	-0.03513
	1248	-0.24076	1248	-0.10477	1248	-0.0351
	1249	-0.24075	1249	-0.10477	1249	-0.03509
	1250	-0.24074	1250	-0.10469	1250	-0.03507
	1251	-0.24071	1251	-0.10469	1251	-0.03506
	1252	-0.24071	1252	-0.10469	1252	-0.03505
	1253	-0.24068	1253	-0.10468	1253	-0.03505
	1254	-0.24068	1254	-0.10468	1254	-0.03505
	1255	-0.24067	1255	-0.10467	1255	-0.03504
	1256	-0.24061	1256	-0.10467	1256	-0.03504
	1257	-0.24061	1257	-0.10467	1257	-0.03503
	1258	-0.24058	1258	-0.10467	1258	-0.03503
	1259	-0.24057	1259	-0.10466	1259	-0.03502
	1260	-0.24054	1260	-0.10464	1260	-0.035
	1261	-0.24052	1261	-0.10462	1261	-0.03499
	1262	-0.24051	1262	-0.10462	1262	-0.03499
	1263	-0.24051	1263	-0.1046	1263	-0.03498
	1264	-0.24048	1264	-0.10457	1264	-0.03498
	1265	-0.24046	1265	-0.10454	1265	-0.03497
	1266	-0.24042	1266	-0.10454	1266	-0.03497
	1267	-0.2404	1267	-0.10452	1267	-0.03496
	1268	-0.2404	1268	-0.10451	1268	-0.03494
	1269	-0.24037	1269	-0.1045	1269	-0.03492
	1270	-0.24036	1270	-0.10447	1270	-0.03492
	1271	-0.24032	1271	-0.10447	1271	-0.03492
	1272	-0.24029	1272	-0.10447	1272	-0.03492
	1273	-0.24029	1273	-0.10444	1273	-0.03487
	1274	-0.24027	1274	-0.10443	1274	-0.03487
	1275	-0.24023	1275	-0.10443	1275	-0.03487
	1276	-0.24022	1276	-0.10442	1276	-0.03486
	1277	-0.24021	1277	-0.10441	1277	-0.03486
	1278	-0.2402	1278	-0.10441	1278	-0.03484
	1279	-0.24018	1279	-0.10441	1279	-0.03484
	1280	-0.24013	1280	-0.1044	1280	-0.03484
	1281	-0.24012	1281	-0.10439	1281	-0.03482
	1282	-0.24011	1282	-0.10436	1282	-0.0348
	1283	-0.24005	1283	-0.10435	1283	-0.0348
	1284	-0.24003	1284	-0.10433	1284	-0.03478
	1285	-0.24003	1285	-0.10432	1285	-0.03478
	1286	-0.23997	1286	-0.10431	1286	-0.03478
	1287	-0.23997	1287	-0.10431	1287	-0.03477
	1288	-0.23996	1288	-0.1043	1288	-0.03477
	1289	-0.23993	1289	-0.10428	1289	-0.03476
	1290	-0.23993	1290	-0.10427	1290	-0.03476
	1291	-0.2399	1291	-0.10425	1291	-0.03476
	1292	-0.23989	1292	-0.10424	1292	-0.03476
	1293	-0.23989	1293	-0.10423	1293	-0.03475
	1294	-0.23988	1294	-0.10423	1294	-0.03475
	1295	-0.23988	1295	-0.10421	1295	-0.03474
	1296	-0.23983	1296	-0.1042	1296	-0.03474
	1297	-0.23981	1297	-0.10419	1297	-0.03473
	1298	-0.2398	1298	-0.10418	1298	-0.03473
	1299	-0.23976	1299	-0.10416	1299	-0.03473
	1300	-0.23976	1300	-0.10416	1300	-0.03473
	1301	-0.23971	1301	-0.10416	1301	-0.03472
	1302	-0.23969	1302	-0.10414	1302	-0.03471
	1303	-0.23966	1303	-0.10413	1303	-0.03471
	1304	-0.23964	1304	-0.10413	1304	-0.03471
	1305	-0.23959	1305	-0.10412	1305	-0.0347
	1306	-0.23959	1306	-0.10412	1306	-0.0347
	1307	-0.23955	1307	-0.10411	1307	-0.0347
	1308	-0.23953	1308	-0.10411	1308	-0.0347
	1309	-0.23953	1309	-0.1041	1309	-0.03469
	1310	-0.23952	1310	-0.1041	1310	-0.03469
	1311	-0.23947	1311	-0.10408	1311	-0.03469
	1312	-0.23946	1312	-0.10407	1312	-0.03466
	1313	-0.23945	1313	-0.10406	1313	-0.03464
	1314	-0.23942	1314	-0.10405	1314	-0.03462
	1315	-0.23939	1315	-0.10405	1315	-0.03462
	1316	-0.23938	1316	-0.10404	1316	-0.03461
	1317	-0.23937	1317	-0.10402	1317	-0.03461
	1318	-0.23937	1318	-0.10402	1318	-0.03459
	1319	-0.23936	1319	-0.10401	1319	-0.03459
	1320	-0.23928	1320	-0.104	1320	-0.03458
	1321	-0.23927	1321	-0.104	1321	-0.03456
	1322	-0.23923	1322	-0.10398	1322	-0.03455
	1323	-0.23923	1323	-0.10398	1323	-0.03453
	1324	-0.23919	1324	-0.10396	1324	-0.03453
	1325	-0.23916	1325	-0.10396	1325	-0.03451
	1326	-0.23916	1326	-0.10395	1326	-0.03451
	1327	-0.23915	1327	-0.10394	1327	-0.03451
	1328	-0.23914	1328	-0.10393	1328	-0.03451
	1329	-0.23914	1329	-0.10393	1329	-0.0345
	1330	-0.23914	1330	-0.10392	1330	-0.03449
	1331	-0.23913	1331	-0.10392	1331	-0.03448
	1332	-0.23911	1332	-0.10392	1332	-0.03448
	1333	-0.23909	1333	-0.1039	1333	-0.03444
	1334	-0.23909	1334	-0.10389	1334	-0.03444
	1335	-0.23908	1335	-0.10389	1335	-0.03443
	1336	-0.23905	1336	-0.10387	1336	-0.03442
	1337	-0.23905	1337	-0.10387	1337	-0.03442
	1338	-0.23904	1338	-0.10385	1338	-0.03441
	1339	-0.23903	1339	-0.10382	1339	-0.03439
	1340	-0.23901	1340	-0.10381	1340	-0.03439
	1341	-0.23898	1341	-0.10379	1341	-0.03438
	1342	-0.23897	1342	-0.10378	1342	-0.03438
	1343	-0.23893	1343	-0.10377	1343	-0.03437
	1344	-0.2389	1344	-0.10377	1344	-0.03434
	1345	-0.2389	1345	-0.10375	1345	-0.03433
	1346	-0.23887	1346	-0.10375	1346	-0.03433
	1347	-0.23887	1347	-0.10374	1347	-0.03432
	1348	-0.23885	1348	-0.10373	1348	-0.03432
	1349	-0.23883	1349	-0.10373	1349	-0.03432
	1350	-0.23882	1350	-0.10372	1350	-0.0343
	1351	-0.23881	1351	-0.1037	1351	-0.03429
	1352	-0.23881	1352	-0.10368	1352	-0.03429
	1353	-0.23881	1353	-0.10368	1353	-0.03427
	1354	-0.2388	1354	-0.10366	1354	-0.03427
	1355	-0.23878	1355	-0.10366	1355	-0.03427
	1356	-0.23877	1356	-0.10364	1356	-0.03425
	1357	-0.23877	1357	-0.10364	1357	-0.03424
	1358	-0.23871	1358	-0.10361	1358	-0.03424
	1359	-0.2387	1359	-0.1036	1359	-0.03423
	1360	-0.23869	1360	-0.1036	1360	-0.03422
	1361	-0.23863	1361	-0.10359	1361	-0.03422
	1362	-0.23863	1362	-0.10358	1362	-0.03422
	1363	-0.23859	1363	-0.10358	1363	-0.03422
	1364	-0.23859	1364	-0.10358	1364	-0.03421
	1365	-0.23855	1365	-0.10358	1365	-0.0342
	1366	-0.23854	1366	-0.10357	1366	-0.0342
	1367	-0.23854	1367	-0.10356	1367	-0.03419
	1368	-0.23852	1368	-0.10354	1368	-0.03418
	1369	-0.23852	1369	-0.10352	1369	-0.03418
	1370	-0.23851	1370	-0.10352	1370	-0.03418
	1371	-0.23848	1371	-0.10352	1371	-0.03417
	1372	-0.23847	1372	-0.10351	1372	-0.03416
	1373	-0.23845	1373	-0.10351	1373	-0.03415
	1374	-0.23839	1374	-0.1035	1374	-0.03415
	1375	-0.23838	1375	-0.10349	1375	-0.03414
	1376	-0.23838	1376	-0.10349	1376	-0.03414
	1377	-0.23837	1377	-0.10349	1377	-0.03413
	1378	-0.23833	1378	-0.10348	1378	-0.03412
	1379	-0.23832	1379	-0.10347	1379	-0.0341
	1380	-0.23828	1380	-0.10346	1380	-0.03409
	1381	-0.23828	1381	-0.10345	1381	-0.03408
	1382	-0.23826	1382	-0.10344	1382	-0.03407
	1383	-0.23826	1383	-0.10344	1383	-0.03406
	1384	-0.23826	1384	-0.10343	1384	-0.03406
	1385	-0.23825	1385	-0.10343	1385	-0.03406
	1386	-0.23821	1386	-0.10342	1386	-0.03404
	1387	-0.23817	1387	-0.10341	1387	-0.03404
	1388	-0.23815	1388	-0.1034	1388	-0.03403
	1389	-0.23811	1389	-0.10338	1389	-0.03402
	1390	-0.23809	1390	-0.10338	1390	-0.034
	1391	-0.23804	1391	-0.10337	1391	-0.034
	1392	-0.23804	1392	-0.10337	1392	-0.03399
	1393	-0.23804	1393	-0.10335	1393	-0.03398
	1394	-0.23804	1394	-0.10335	1394	-0.03398
	1395	-0.23802	1395	-0.10333	1395	-0.03398
	1396	-0.23802	1396	-0.10332	1396	-0.03396
	1397	-0.23801	1397	-0.1033	1397	-0.03395
	1398	-0.23799	1398	-0.10329	1398	-0.03395
	1399	-0.23797	1399	-0.10326	1399	-0.03394
	1400	-0.23796	1400	-0.10326	1400	-0.03392
	1401	-0.23796	1401	-0.10325	1401	-0.03391
	1402	-0.23794	1402	-0.10321	1402	-0.0339
	1403	-0.23792	1403	-0.1032	1403	-0.03388
	1404	-0.23788	1404	-0.10319	1404	-0.03388
	1405	-0.23787	1405	-0.10318	1405	-0.03387
	1406	-0.23782	1406	-0.10318	1406	-0.03386
	1407	-0.23774	1407	-0.10316	1407	-0.03385
	1408	-0.23767	1408	-0.10313	1408	-0.03383
	1409	-0.23766	1409	-0.10311	1409	-0.03383
	1410	-0.23762	1410	-0.10311	1410	-0.03383
	1411	-0.23754	1411	-0.1031	1411	-0.03382
	1412	-0.23736	1412	-0.10308	1412	-0.03381
	1413	-0.23734	1413	-0.10308	1413	-0.03378
	1414	-0.23734	1414	-0.10308	1414	-0.03377
	1415	-0.23733	1415	-0.10307	1415	-0.03377
	1416	-0.23732	1416	-0.10306	1416	-0.03374
	1417	-0.23732	1417	-0.10305	1417	-0.03374
	1418	-0.2373	1418	-0.10305	1418	-0.03374
	1419	-0.23721	1419	-0.10305	1419	-0.03371
	1420	-0.2372	1420	-0.10304	1420	-0.03368
	1421	-0.23716	1421	-0.10304	1421	-0.03368
	1422	-0.23705	1422	-0.10302	1422	-0.03368
	1423	-0.23704	1423	-0.10299	1423	-0.03367
	1424	-0.23701	1424	-0.10296	1424	-0.03366
	1425	-0.237	1425	-0.10296	1425	-0.03365
	1426	-0.23698	1426	-0.10295	1426	-0.03362
	1427	-0.23697	1427	-0.10295	1427	-0.03361
	1428	-0.23696	1428	-0.10295	1428	-0.03361
	1429	-0.23688	1429	-0.10293	1429	-0.03359
	1430	-0.23687	1430	-0.10292	1430	-0.03359
	1431	-0.23685	1431	-0.10291	1431	-0.03356
	1432	-0.23681	1432	-0.10291	1432	-0.03355
	1433	-0.23676	1433	-0.1029	1433	-0.03353
	1434	-0.23674	1434	-0.1029	1434	-0.03351
	1435	-0.23667	1435	-0.10289	1435	-0.03349
	1436	-0.23661	1436	-0.10288	1436	-0.03348
	1437	-0.2365	1437	-0.10287	1437	-0.03348
	1438	-0.23647	1438	-0.10287	1438	-0.03347
	1439	-0.23643	1439	-0.10286	1439	-0.03345
	1440	-0.23643	1440	-0.10286	1440	-0.03345
	1441	-0.23633	1441	-0.10286	1441	-0.03343
	1442	-0.2363	1442	-0.10283	1442	-0.03343
	1443	-0.23629	1443	-0.10281	1443	-0.03342
	1444	-0.23628	1444	-0.10281	1444	-0.03341
	1445	-0.23628	1445	-0.1028	1445	-0.03341
	1446	-0.23626	1446	-0.1028	1446	-0.0334
	1447	-0.23623	1447	-0.1028	1447	-0.03338
	1448	-0.23622	1448	-0.1028	1448	-0.03337
	1449	-0.23619	1449	-0.1028	1449	-0.03337
	1450	-0.23614	1450	-0.10279	1450	-0.03336
	1451	-0.23613	1451	-0.10279	1451	-0.03335
	1452	-0.2361	1452	-0.10277	1452	-0.03331
	1453	-0.23606	1453	-0.10276	1453	-0.0333
	1454	-0.23599	1454	-0.10275	1454	-0.0333
	1455	-0.23588	1455	-0.10275	1455	-0.0333
	1456	-0.23571	1456	-0.10275	1456	-0.03329
	1457	-0.23552	1457	-0.10275	1457	-0.03328
	1458	-0.2355	1458	-0.10274	1458	-0.03328
	1459	-0.2354	1459	-0.10274	1459	-0.03326
	1460	-0.23538	1460	-0.10274	1460	-0.03326
	1461	-0.23533	1461	-0.10272	1461	-0.03325
	1462	-0.23532	1462	-0.1027	1462	-0.03324
	1463	-0.23531	1463	-0.10268	1463	-0.03324
	1464	-0.23531	1464	-0.10267	1464	-0.03324
	1465	-0.23529	1465	-0.10266	1465	-0.03323
	1466	-0.23527	1466	-0.10265	1466	-0.03323
	1467	-0.23521	1467	-0.10265	1467	-0.03321
	1468	-0.23517	1468	-0.10265	1468	-0.0332
	1469	-0.23516	1469	-0.10265	1469	-0.0332
	1470	-0.23507	1470	-0.10262	1470	-0.0332
	1471	-0.23494	1471	-0.10261	1471	-0.0332
	1472	-0.23494	1472	-0.10261	1472	-0.03319
	1473	-0.23492	1473	-0.1026	1473	-0.03319
	1474	-0.23491	1474	-0.1026	1474	-0.03318
	1475	-0.23485	1475	-0.10259	1475	-0.03317
	1476	-0.23484	1476	-0.10259	1476	-0.03316
	1477	-0.23479	1477	-0.10259	1477	-0.03316
	1478	-0.23476	1478	-0.10258	1478	-0.03315
	1479	-0.23475	1479	-0.10258	1479	-0.03315
	1480	-0.23471	1480	-0.10258	1480	-0.03315
	1481	-0.2347	1481	-0.10256	1481	-0.03314
	1482	-0.23467	1482	-0.10256	1482	-0.03313
	1483	-0.23464	1483	-0.10255	1483	-0.03312
	1484	-0.23463	1484	-0.10255	1484	-0.03312
	1485	-0.23461	1485	-0.10254	1485	-0.03311
	1486	-0.23454	1486	-0.10254	1486	-0.03311
	1487	-0.2345	1487	-0.10253	1487	-0.0331
	1488	-0.23431	1488	-0.10253	1488	-0.0331
	1489	-0.23424	1489	-0.10253	1489	-0.0331
	1490	-0.23424	1490	-0.10252	1490	-0.03309
	1491	-0.2342	1491	-0.10251	1491	-0.03308
	1492	-0.23419	1492	-0.10249	1492	-0.03307
	1493	-0.23413	1493	-0.10249	1493	-0.03307
	1494	-0.23411	1494	-0.10248	1494	-0.03307
	1495	-0.23407	1495	-0.10248	1495	-0.03306
	1496	-0.23406	1496	-0.10248	1496	-0.03304
	1497	-0.23405	1497	-0.10247	1497	-0.03303
	1498	-0.23403	1498	-0.10247	1498	-0.03303
	1499	-0.23403	1499	-0.10246	1499	-0.03303
	1500	-0.234	1500	-0.10246	1500	-0.03303
	1501	-0.23388	1501	-0.10245	1501	-0.03301
	1502	-0.23387	1502	-0.10245	1502	-0.03301
	1503	-0.23381	1503	-0.10245	1503	-0.03301
	1504	-0.2338	1504	-0.10244	1504	-0.033
	1505	-0.23376	1505	-0.10244	1505	-0.033
	1506	-0.23376	1506	-0.10243	1506	-0.033
	1507	-0.23369	1507	-0.10243	1507	-0.03299
	1508	-0.23368	1508	-0.10242	1508	-0.03299
	1509	-0.23366	1509	-0.10242	1509	-0.03299
	1510	-0.23362	1510	-0.10242	1510	-0.03298
	1511	-0.23362	1511	-0.10241	1511	-0.03297
	1512	-0.2336	1512	-0.10241	1512	-0.03297
	1513	-0.23359	1513	-0.10239	1513	-0.03296
	1514	-0.23359	1514	-0.10239	1514	-0.03296
	1515	-0.2335	1515	-0.10239	1515	-0.03295
	1516	-0.23349	1516	-0.10238	1516	-0.03292
	1517	-0.23345	1517	-0.10236	1517	-0.03291
	1518	-0.23343	1518	-0.10235	1518	-0.03289
	1519	-0.23341	1519	-0.10235	1519	-0.03288
	1520	-0.23341	1520	-0.10234	1520	-0.03288
	1521	-0.2334	1521	-0.10234	1521	-0.03287
	1522	-0.23332	1522	-0.10234	1522	-0.03286
	1523	-0.2333	1523	-0.10233	1523	-0.03286
	1524	-0.23324	1524	-0.10232	1524	-0.03285
	1525	-0.23324	1525	-0.1023	1525	-0.03284
	1526	-0.23321	1526	-0.1023	1526	-0.03284
	1527	-0.23319	1527	-0.1023	1527	-0.03284
	1528	-0.23316	1528	-0.10228	1528	-0.03283
	1529	-0.23315	1529	-0.10226	1529	-0.03281
	1530	-0.23311	1530	-0.10226	1530	-0.0328
	1531	-0.23309	1531	-0.10224	1531	-0.0328
	1532	-0.23308	1532	-0.1022	1532	-0.0328
	1533	-0.23306	1533	-0.1022	1533	-0.03279
	1534	-0.23301	1534	-0.1022	1534	-0.03279
	1535	-0.233	1535	-0.1022	1535	-0.03276
	1536	-0.23299	1536	-0.10219	1536	-0.03276
	1537	-0.23295	1537	-0.10219	1537	-0.03275
	1538	-0.23294	1538	-0.10219	1538	-0.03274
	1539	-0.23294	1539	-0.10219	1539	-0.03274
	1540	-0.23293	1540	-0.10218	1540	-0.03273
	1541	-0.23292	1541	-0.10218	1541	-0.03272
	1542	-0.23287	1542	-0.10214	1542	-0.03272
	1543	-0.23286	1543	-0.10212	1543	-0.03271
	1544	-0.23285	1544	-0.10208	1544	-0.0327
	1545	-0.23284	1545	-0.10205	1545	-0.0327
	1546	-0.23279	1546	-0.10204	1546	-0.03269
	1547	-0.23277	1547	-0.10204	1547	-0.03269
	1548	-0.23273	1548	-0.10204	1548	-0.03268
	1549	-0.2327	1549	-0.10202	1549	-0.03267
	1550	-0.23268	1550	-0.102	1550	-0.03266
	1551	-0.23263	1551	-0.10199	1551	-0.03265
	1552	-0.23262	1552	-0.10194	1552	-0.03265
	1553	-0.23261	1553	-0.10193	1553	-0.03261
	1554	-0.23255	1554	-0.1019	1554	-0.03261
	1555	-0.23253	1555	-0.1019	1555	-0.0326
	1556	-0.23249	1556	-0.10189	1556	-0.0326
	1557	-0.23248	1557	-0.10188	1557	-0.0326
	1558	-0.23247	1558	-0.10184	1558	-0.03258
	1559	-0.23246	1559	-0.10183	1559	-0.03256
	1560	-0.23245	1560	-0.10181	1560	-0.03255
	1561	-0.23245	1561	-0.10181	1561	-0.03252
	1562	-0.23241	1562	-0.10179	1562	-0.03251
	1563	-0.23238	1563	-0.10178	1563	-0.03249
	1564	-0.23237	1564	-0.10177	1564	-0.03249
	1565	-0.23236	1565	-0.10176	1565	-0.03247
	1566	-0.23234	1566	-0.10173	1566	-0.03245
	1567	-0.23234	1567	-0.10172	1567	-0.03245
	1568	-0.23234	1568	-0.10171	1568	-0.03242
	1569	-0.23229	1569	-0.10169	1569	-0.03241
	1570	-0.23228	1570	-0.10167	1570	-0.03241
	1571	-0.23228	1571	-0.10166	1571	-0.0324
	1572	-0.23226	1572	-0.10164	1572	-0.0324
	1573	-0.23225	1573	-0.10163	1573	-0.0324
	1574	-0.23225	1574	-0.10161	1574	-0.0324
	1575	-0.23224	1575	-0.10155	1575	-0.03239
	1576	-0.23222	1576	-0.10154	1576	-0.03238
	1577	-0.23221	1577	-0.10152	1577	-0.03238
	1578	-0.2322	1578	-0.1015	1578	-0.03236
	1579	-0.23219	1579	-0.10149	1579	-0.03234
	1580	-0.23218	1580	-0.10143	1580	-0.03234
	1581	-0.23215	1581	-0.10142	1581	-0.03233
	1582	-0.23215	1582	-0.10141	1582	-0.03232
	1583	-0.23215	1583	-0.10137	1583	-0.03231
	1584	-0.23214	1584	-0.10136	1584	-0.03231
	1585	-0.23212	1585	-0.10128	1585	-0.03231
	1586	-0.23212	1586	-0.10123	1586	-0.03231
	1587	-0.23211	1587	-0.10121	1587	-0.03229
	1588	-0.23208	1588	-0.1012	1588	-0.03229
	1589	-0.23207	1589	-0.10116	1589	-0.03229
	1590	-0.23204	1590	-0.10113	1590	-0.03229
	1591	-0.23204	1591	-0.10113	1591	-0.03229
	1592	-0.232	1592	-0.10108	1592	-0.03226
	1593	-0.232	1593	-0.10108	1593	-0.03225
	1594	-0.23198	1594	-0.10105	1594	-0.03225
	1595	-0.23197	1595	-0.10105	1595	-0.03225
	1596	-0.23196	1596	-0.10103	1596	-0.03225
	1597	-0.23195	1597	-0.10102	1597	-0.03224
	1598	-0.23195	1598	-0.10094	1598	-0.03223
	1599	-0.23194	1599	-0.10091	1599	-0.03223
	1600	-0.23193	1600	-0.1009	1600	-0.03222
	1601	-0.23193	1601	-0.10087	1601	-0.03219
	1602	-0.23185	1602	-0.10078	1602	-0.03219
	1603	-0.23183	1603	-0.10077	1603	-0.03219
	1604	-0.23183	1604	-0.10076	1604	-0.03218
	1605	-0.23182	1605	-0.10074	1605	-0.03211
	1606	-0.23177	1606	-0.10069	1606	-0.03211
	1607	-0.23177	1607	-0.10068	1607	-0.0321
	1608	-0.23173	1608	-0.10068	1608	-0.03209
	1609	-0.23171	1609	-0.10066	1609	-0.03208
	1610	-0.2317	1610	-0.10065	1610	-0.03208
	1611	-0.23167	1611	-0.10064	1611	-0.03206
	1612	-0.23166	1612	-0.10064	1612	-0.03206
	1613	-0.23164	1613	-0.10062	1613	-0.03203
	1614	-0.23161	1614	-0.10061	1614	-0.03203
	1615	-0.2316	1615	-0.10057	1615	-0.03201
	1616	-0.23155	1616	-0.10056	1616	-0.032
	1617	-0.23155	1617	-0.10055	1617	-0.03199
	1618	-0.23155	1618	-0.10052	1618	-0.03198
	1619	-0.23153	1619	-0.10048	1619	-0.03196
	1620	-0.23152	1620	-0.10045	1620	-0.03194
	1621	-0.23148	1621	-0.10043	1621	-0.03193
	1622	-0.23145	1622	-0.10043	1622	-0.03187
	1623	-0.23143	1623	-0.10042	1623	-0.03184
	1624	-0.23137	1624	-0.10042	1624	-0.03184
	1625	-0.23134	1625	-0.10041	1625	-0.03184
	1626	-0.23134	1626	-0.10039	1626	-0.03182
	1627	-0.2313	1627	-0.10038	1627	-0.0318
	1628	-0.2313	1628	-0.10038	1628	-0.03179
	1629	-0.23128	1629	-0.10038	1629	-0.03179
	1630	-0.23127	1630	-0.10036	1630	-0.03174
	1631	-0.23127	1631	-0.10036	1631	-0.03173
	1632	-0.23119	1632	-0.10035	1632	-0.03172
	1633	-0.23119	1633	-0.10034	1633	-0.03171
	1634	-0.23117	1634	-0.10032	1634	-0.03171
	1635	-0.23117	1635	-0.10028	1635	-0.0317
	1636	-0.23114	1636	-0.10024	1636	-0.03169
	1637	-0.23112	1637	-0.1002	1637	-0.03166
	1638	-0.23111	1638	-0.10019	1638	-0.03165
	1639	-0.23111	1639	-0.10015	1639	-0.03165
	1640	-0.23111	1640	-0.10013	1640	-0.03163
	1641	-0.2311	1641	-0.10005	1641	-0.03162
	1642	-0.2311	1642	-0.10004	1642	-0.03161
	1643	-0.23109	1643	-0.10003	1643	-0.0316
	1644	-0.23106	1644	-0.10002	1644	-0.03159
	1645	-0.23105	1645	-0.10001	1645	-0.03159
	1646	-0.23105	1646	-0.1	1646	-0.03158
	1647	-0.23102	1647	-0.09993	1647	-0.03157
	1648	-0.23102	1648	-0.09993	1648	-0.03156
	1649	-0.23102	1649	-0.09993	1649	-0.03156
	1650	-0.23101	1650	-0.09992	1650	-0.03153
	1651	-0.23097	1651	-0.09987	1651	-0.03153
	1652	-0.23091	1652	-0.09985	1652	-0.03153
	1653	-0.23088	1653	-0.09978	1653	-0.03153
	1654	-0.23087	1654	-0.09978	1654	-0.03153
	1655	-0.23086	1655	-0.09978	1655	-0.03151
	1656	-0.23085	1656	-0.09977	1656	-0.03151
	1657	-0.23083	1657	-0.09976	1657	-0.03151
	1658	-0.23083	1658	-0.09975	1658	-0.03151
	1659	-0.23083	1659	-0.09973	1659	-0.0315
	1660	-0.2308	1660	-0.09973	1660	-0.03149
	1661	-0.23078	1661	-0.09972	1661	-0.03149
	1662	-0.23073	1662	-0.09972	1662	-0.03149
	1663	-0.23072	1663	-0.0997	1663	-0.03148
	1664	-0.23072	1664	-0.09969	1664	-0.03146
	1665	-0.23071	1665	-0.09968	1665	-0.03146
	1666	-0.23063	1666	-0.09968	1666	-0.03145
	1667	-0.23063	1667	-0.09968	1667	-0.03144
	1668	-0.23061	1668	-0.09967	1668	-0.03142
	1669	-0.23061	1669	-0.09964	1669	-0.03142
	1670	-0.23059	1670	-0.09964	1670	-0.03142
	1671	-0.23059	1671	-0.09958	1671	-0.03139
	1672	-0.23058	1672	-0.09956	1672	-0.03139
	1673	-0.23057	1673	-0.09956	1673	-0.03135
	1674	-0.23056	1674	-0.09956	1674	-0.03133
	1675	-0.23055	1675	-0.09955	1675	-0.0313
	1676	-0.23055	1676	-0.09954	1676	-0.0313
	1677	-0.23055	1677	-0.09954	1677	-0.03129
	1678	-0.23055	1678	-0.0995	1678	-0.03127
	1679	-0.23051	1679	-0.09949	1679	-0.03125
	1680	-0.2305	1680	-0.09944	1680	-0.03124
	1681	-0.23049	1681	-0.09943	1681	-0.03123
	1682	-0.23049	1682	-0.09941	1682	-0.03123
	1683	-0.23046	1683	-0.09931	1683	-0.03121
	1684	-0.23045	1684	-0.09924	1684	-0.0312
	1685	-0.23042	1685	-0.09917	1685	-0.0312
	1686	-0.2304	1686	-0.09907	1686	-0.03118
	1687	-0.23039	1687	-0.09903	1687	-0.03117
	1688	-0.23036	1688	-0.09897	1688	-0.03116
	1689	-0.23036	1689	-0.09886	1689	-0.03116
	1690	-0.23034	1690	-0.09865	1690	-0.03116
	1691	-0.23028	1691	-0.09864	1691	-0.03115
	1692	-0.23027	1692	-0.09862	1692	-0.03115
	1693	-0.23025	1693	-0.09861	1693	-0.03115
	1694	-0.23024	1694	-0.09855	1694	-0.03113
	1695	-0.23018	1695	-0.09851	1695	-0.03111
	1696	-0.23014	1696	-0.09846	1696	-0.03111
	1697	-0.23012	1697	-0.09828	1697	-0.03111
	1698	-0.23012	1698	-0.09818	1698	-0.0311
	1699	-0.23011	1699	-0.09816	1699	-0.03108
	1700	-0.2301	1700	-0.09804	1700	-0.03108
	1701	-0.23008	1701	-0.09799	1701	-0.03108
	1702	-0.23008	1702	-0.09794	1702	-0.03106
	1703	-0.23008	1703	-0.09785	1703	-0.03105
	1704	-0.23007	1704	-0.09783	1704	-0.03103
	1705	-0.23007	1705	-0.09778	1705	-0.031
	1706	-0.23004	1706	-0.09774	1706	-0.03097
	1707	-0.23003	1707	-0.09773	1707	-0.03096
	1708	-0.23	1708	-0.09756	1708	-0.03095
	1709	-0.23	1709	-0.09754	1709	-0.03094
	1710	-0.22997	1710	-0.09748	1710	-0.03093
	1711	-0.22996	1711	-0.09738	1711	-0.03091
	1712	-0.22994	1712	-0.09734	1712	-0.0309
	1713	-0.22993	1713	-0.09716	1713	-0.03086
	1714	-0.22992	1714	-0.09698	1714	-0.03081
	1715	-0.2299	1715	-0.09696	1715	-0.0308
	1716	-0.22988	1716	-0.09692	1716	-0.03079
	1717	-0.22988	1717	-0.09688	1717	-0.03078
	1718	-0.22985	1718	-0.09687	1718	-0.03076
	1719	-0.2298	1719	-0.09673	1719	-0.03076
	1720	-0.22979	1720	-0.0967	1720	-0.03076
	1721	-0.22976	1721	-0.09651	1721	-0.03075
	1722	-0.22975	1722	-0.09645	1722	-0.03074
	1723	-0.22973	1723	-0.09621	1723	-0.03074
	1724	-0.22972	1724	-0.09621	1724	-0.03074
	1725	-0.22971	1725	-0.09618	1725	-0.03073
	1726	-0.22968	1726	-0.09617	1726	-0.03073
	1727	-0.22963	1727	-0.09609	1727	-0.03071
	1728	-0.22961	1728	-0.09585	1728	-0.03069
	1729	-0.22956	1729	-0.09582	1729	-0.0306
	1730	-0.22956	1730	-0.09579	1730	-0.03059
	1731	-0.22954	1731	-0.09577	1731	-0.03059
	1732	-0.22953	1732	-0.09575	1732	-0.03058
	1733	-0.22953	1733	-0.09573	1733	-0.03056
	1734	-0.22953	1734	-0.09569	1734	-0.0305
	1735	-0.2295	1735	-0.09552	1735	-0.03044
	1736	-0.22949	1736	-0.09543	1736	-0.03043
	1737	-0.22946	1737	-0.09535	1737	-0.03041
	1738	-0.22946	1738	-0.09525	1738	-0.03041
	1739	-0.22945	1739	-0.09524	1739	-0.0304
	1740	-0.22939	1740	-0.09521	1740	-0.0304
	1741	-0.22937	1741	-0.09519	1741	-0.0304
	1742	-0.22935	1742	-0.09518	1742	-0.03037
	1743	-0.22927	1743	-0.0951	1743	-0.03037
	1744	-0.22923	1744	-0.0951	1744	-0.03035
	1745	-0.22921	1745	-0.09502	1745	-0.03034
	1746	-0.22917	1746	-0.09498	1746	-0.03033
	1747	-0.22915	1747	-0.09493	1747	-0.03032
	1748	-0.22915	1748	-0.09479	1748	-0.03032
	1749	-0.22913	1749	-0.09474	1749	-0.0303
	1750	-0.22905	1750	-0.09466	1750	-0.03028
	1751	-0.22904	1751	-0.09466	1751	-0.03023
	1752	-0.22904	1752	-0.09444	1752	-0.03022
	1753	-0.22903	1753	-0.09442	1753	-0.03022
	1754	-0.22902	1754	-0.0942	1754	-0.03015
	1755	-0.22892	1755	-0.09412	1755	-0.03013
	1756	-0.22891	1756	-0.0941	1756	-0.03013
	1757	-0.22888	1757	-0.09397	1757	-0.03009
	1758	-0.22877	1758	-0.09394	1758	-0.03004
	1759	-0.22874	1759	-0.09391	1759	-0.03003
	1760	-0.22873	1760	-0.09369	1760	-0.03
	1761	-0.22866	1761	-0.09363	1761	-0.03
	1762	-0.22862	1762	-0.09348	1762	-0.02996
	1763	-0.22861	1763	-0.09324	1763	-0.02995
	1764	-0.22859	1764	-0.09322	1764	-0.02995
	1765	-0.22857	1765	-0.09311	1765	-0.02994
	1766	-0.22855	1766	-0.09297	1766	-0.02994
	1767	-0.22855	1767	-0.09272	1767	-0.02991
	1768	-0.22852	1768	-0.09269	1768	-0.0299
	1769	-0.22851	1769	-0.09243	1769	-0.02989
	1770	-0.22851	1770	-0.09217	1770	-0.02989
	1771	-0.22847	1771	-0.09195	1771	-0.02987
	1772	-0.22846	1772	-0.09177	1772	-0.02987
	1773	-0.22838	1773	-0.09167	1773	-0.02986
	1774	-0.22836	1774	-0.09156	1774	-0.02986
	1775	-0.22835	1775	-0.09144	1775	-0.02984
	1776	-0.22831	1776	-0.0913	1776	-0.02983
	1777	-0.22829	1777	-0.09112	1777	-0.02982
	1778	-0.22821	1778	-0.09109	1778	-0.02982
	1779	-0.22821	1779	-0.09107	1779	-0.02981
	1780	-0.22816	1780	-0.09076	1780	-0.02981
	1781	-0.22809	1781	-0.09073	1781	-0.0298
	1782	-0.22806	1782	-0.0907	1782	-0.02979
	1783	-0.22797	1783	-0.09057	1783	-0.02978
	1784	-0.22787	1784	-0.09026	1784	-0.02978
	1785	-0.22775	1785	-0.09018	1785	-0.02977
	1786	-0.22774	1786	-0.09017	1786	-0.02976
	1787	-0.22769	1787	-0.08991	1787	-0.02976
	1788	-0.22754	1788	-0.08989	1788	-0.02976
	1789	-0.22752	1789	-0.08976	1789	-0.02975
	1790	-0.22746	1790	-0.08965	1790	-0.02972
	1791	-0.22739	1791	-0.08937	1791	-0.02971
	1792	-0.22738	1792	-0.08918	1792	-0.02969
	1793	-0.2273	1793	-0.08916	1793	-0.02968
	1794	-0.22723	1794	-0.08904	1794	-0.02968
	1795	-0.2266	1795	-0.08884	1795	-0.02968
	1796	-0.22598	1796	-0.08882	1796	-0.02965
	1797	-0.22593	1797	-0.08871	1797	-0.02964
	1798	-0.2216	1798	-0.0886	1798	-0.02963
	1799	-0.20697	1799	-0.08844	1799	-0.02958
	1800	-0.20699	1800	-0.08812	1800	-0.02958

## Sheet: Polarization
		Potentiodynamic Polarization Tests
	0 min		10 min		SMAT + annealing
	icorr (log A/cm2)	Ecorr (V)	icorr (log A/cm2)	Ecorr (V)	icorr (log A/cm2)	Ecorr (V)
	-5.9017	-0.001	-5.61332	-0.001	-5.6457	0.057
	-5.96981	-0.002	-5.63771	-0.002	-5.85078	0.057
	-6.00656	-0.003	-5.65502	-0.003	-5.98088	0.056
	-6.0277	-0.004	-5.66857	-0.003	-6.06098	0.056
	-6.046	-0.005	-5.67695	-0.004	-6.1205	0.055
	-6.05769	-0.006	-5.68782	-0.004	-6.16819	0.055
	-6.07577	-0.007	-5.69486	-0.005	-6.21176	0.054
	-6.08486	-0.008	-5.70509	-0.006	-6.24895	0.054
	-6.09854	-0.009	-5.71175	-0.007	-6.283	0.053
	-6.10785	-0.01	-5.72079	-0.008	-6.31194	0.053
	-6.12367	-0.011	-5.72839	-0.009	-6.344	0.052
	-6.13424	-0.012	-5.73589	-0.01	-6.37192	0.052
	-6.14783	-0.013	-5.74425	-0.012	-6.39979	0.051
	-6.16191	-0.014	-5.75203	-0.013	-6.42193	0.051
	-6.16999	-0.015	-5.75995	-0.014	-6.44782	0.05
	-6.18436	-0.016	-5.76879	-0.015	-6.47237	0.05
	-6.19668	-0.017	-5.7765	-0.016	-6.49553	0.049
	-6.20551	-0.018	-5.78463	-0.017	-6.5177	0.049
	-6.22257	-0.019	-5.7921	-0.018	-6.5394	0.048
	-6.23755	-0.02	-5.80162	-0.019	-6.56495	0.048
	-6.2458	-0.021	-5.81023	-0.02	-6.58236	0.047
	-6.2583	-0.022	-5.8173	-0.021	-6.6066	0.047
	-6.27124	-0.023	-5.82594	-0.022	-6.63358	0.046
	-6.28308	-0.024	-5.83535	-0.023	-6.64878	0.046
	-6.29371	-0.025	-5.84254	-0.024	-6.66655	0.045
	-6.30963	-0.026	-5.8514	-0.025	-6.68973	0.045
	-6.32358	-0.027	-5.86233	-0.026	-6.71897	0.044
	-6.33639	-0.028	-5.8716	-0.027	-6.73353	0.044
	-6.34688	-0.029	-5.88008	-0.028	-6.75647	0.043
	-6.36091	-0.03	-5.89008	-0.029	-6.7778	0.043
	-6.37366	-0.031	-5.89928	-0.03	-6.79997	0.042
	-6.38648	-0.032	-5.90868	-0.031	-6.8242	0.042
	-6.40572	-0.033	-5.91865	-0.032	-6.84466	0.041
	-6.41319	-0.034	-5.93107	-0.033	-6.86614	0.041
	-6.43309	-0.035	-5.94044	-0.034	-6.89449	0.04
	-6.44442	-0.036	-5.94962	-0.035	-6.91721	0.04
	-6.45755	-0.037	-5.96138	-0.036	-6.94119	0.039
	-6.47366	-0.038	-5.97102	-0.037	-6.96778	0.039
	-6.48905	-0.039	-5.98005	-0.038	-6.99353	0.038
	-6.50794	-0.04	-5.99396	-0.039	-7.01877	0.038
	-6.51698	-0.041	-6.00793	-0.04	-7.05306	0.037
	-6.52014	-0.042	-6.02009	-0.041	-7.08113	0.037
	-6.54944	-0.043	-6.03054	-0.042	-7.11216	0.036
	-6.5613	-0.044	-6.04542	-0.043	-7.14789	0.036
	-6.57725	-0.045	-6.05497	-0.044	-7.17627	0.035
	-6.59329	-0.046	-6.06844	-0.045	-7.2044	0.035
	-6.62507	-0.047	-6.08349	-0.046	-7.24757	0.034
	-6.62782	-0.047	-6.09805	-0.047	-7.28092	0.034
	-6.64936	-0.048	-6.11098	-0.048	-7.31776	0.033
	-6.66334	-0.049	-6.12482	-0.049	-7.36432	0.033
	-6.68382	-0.05	-6.13847	-0.05	-7.41499	0.032
	-6.70421	-0.051	-6.15565	-0.051	-7.46788	0.032
	-6.80632	-0.052	-6.17393	-0.052	-7.52086	0.031
	-6.81588	-0.053	-6.18475	-0.053	-7.58956	0.031
	-6.8468	-0.054	-6.20211	-0.054	-7.66655	0.03
	-6.87095	-0.055	-6.22199	-0.055	-7.74041	0.03
	-6.89347	-0.056	-6.24132	-0.056	-7.86328	0.029
	-6.91937	-0.057	-6.25814	-0.057	-8.00183	0.029
	-6.96497	-0.058	-6.2772	-0.058	-8.18595	0.028
	-6.98297	-0.059	-6.30216	-0.059	-8.59142	0.028
	-7.01773	-0.06	-6.3213	-0.06	-8.87778	0.027
	-7.05909	-0.061	-6.34448	-0.061	-8.3465	0.027
	-7.09007	-0.062	-6.37294	-0.062	-8.10425	0.026
	-7.13136	-0.063	-6.4022	-0.063	-7.94539	0.026
	-7.1829	-0.064	-6.42412	-0.064	-7.83209	0.025
	-7.20169	-0.065	-6.4573	-0.065	-7.75845	0.025
	-7.2786	-0.066	-6.49174	-0.066	-7.68006	0.024
	-7.34285	-0.067	-6.52346	-0.067	-7.61565	0.024
	-7.39459	-0.068	-6.55346	-0.068	-7.57643	0.023
	-7.46699	-0.069	-6.59007	-0.069	-7.52988	0.023
	-7.595	-0.07	-6.64073	-0.07	-7.47912	0.022
	-7.65896	-0.071	-6.69336	-0.071	-7.44794	0.022
	-7.82507	-0.072	-6.73189	-0.072	-7.41851	0.021
	-8.02849	-0.073	-6.88572	-0.073	-7.383	0.021
	-8.70421	-0.074	-6.97757	-0.074	-7.36081	0.02
	-8.40494	-0.075	-7.09447	-0.075	-7.33479	0.02
	-7.95861	-0.076	-7.24344	-0.076	-7.30989	0.019
	-7.83684	-0.077	-7.46967	-0.077	-7.28483	0.019
	-7.64551	-0.078	-7.90344	-0.078	-7.26793	0.018
	-7.54516	-0.079	-7.82594	-0.079	-7.25274	0.018
	-7.49349	-0.08	-7.42992	-0.08	-7.23455	0.017
	-7.43759	-0.081	-7.21496	-0.081	-7.2146	0.017
	-7.34486	-0.082	-7.08365	-0.082	-7.1999	0.016
	-7.32331	-0.083	-6.96218	-0.083	-7.17973	0.016
	-7.27043	-0.084	-6.88174	-0.084	-7.1659	0.015
	-7.2212	-0.085	-6.80967	-0.085	-7.15422	0.015
	-7.18957	-0.086	-6.85949	-0.086	-7.13954	0.014
	-7.17166	-0.087	-6.74836	-0.087	-7.12645	0.014
	-7.13053	-0.088	-6.67716	-0.088	-7.11759	0.013
	-7.11503	-0.089	-6.63432	-0.089	-7.10496	0.013
	-7.07842	-0.09	-6.59448	-0.09	-7.09237	0.012
	-7.05217	-0.091	-6.553	-0.091	-7.08186	0.012
	-7.0382	-0.092	-6.51913	-0.092	-7.07263	0.011
	-7.01845	-0.093	-6.48705	-0.093	-7.06575	0.011
	-6.99097	-0.094	-6.46193	-0.094	-7.05296	0.01
	-6.98297	-0.095	-6.42516	-0.095	-7.04499	0.01
	-6.96497	-0.096	-6.40034	-0.096	-7.03739	0.009
	-6.94808	-0.097	-6.37851	-0.097	-7.02636	0.009
	-6.93256	-0.098	-6.35448	-0.098	-7.01904	0.008
	-6.92082	-0.099	-6.33096	-0.099	-7.01198	0.008
	-6.90032	-0.1	-6.31042	-0.1	-7.00314	0.007
	-6.89483	-0.101	-6.28617	-0.101	-6.99654	0.007
	-6.87582	-0.102	-6.26656	-0.102	-6.98843	0.006
	-6.86519	-0.103	-6.24657	-0.103	-6.98088	0.006
	-6.85886	-0.104	-6.23047	-0.104	-6.97551	0.005
	-6.84649	-0.105	-6.21332	-0.105	-6.97062	0.005
	-6.82594	-0.106	-6.19791	-0.106	-6.96457	0.004
	-6.89997	-0.107	-6.1821	-0.107	-6.95703	0.004
	-6.95273	-0.108	-6.16647	-0.108	-6.94962	0.003
	-6.94195	-0.109	-6.15261	-0.109	-6.94615	0.003
	-6.91328	-0.11	-6.14134	-0.11	-6.94006	0.002
	-6.90309	-0.111	-6.12773	-0.111	-6.93293	0.002
	-6.8962	-0.112	-6.11306	-0.112	-6.92849	0.001
	-6.82798	-0.113	-6.10062	-0.113	-6.92372	0.001
	-6.81474	-0.114	-6.08555	-0.114	-6.9165	0
	-6.80134	-0.115	-6.07268	-0.115	-6.91222	-0.001
	-6.79129	-0.116	-6.06233	-0.116	-6.90728	-0.002
	-6.77728	-0.117	-6.0492	-0.117	-6.90309	-0.003
	-6.80967	-0.118	-6.03953	-0.118	-6.89791	-0.004
	-6.76422	-0.119	-6.02752	-0.119	-6.89483	-0.005
	-6.7592	-0.12	-6.01597	-0.12	-6.89143	-0.006
	-6.75473	-0.121	-6.00604	-0.121	-6.88539	-0.007
	-6.73755	-0.122	-5.99525	-0.122	-6.88107	-0.008
	-6.76422	-0.123	-5.98464	-0.123	-6.87615	-0.009
	-6.72932	-0.124	-5.97593	-0.124	-6.8716	-0.01
	-6.73826	-0.125	-5.96497	-0.125	-6.86999	-0.011
	-6.71715	-0.126	-5.95585	-0.126	-6.8655	-0.012
	-6.7416	-0.127	-5.945	-0.127	-6.86107	-0.013
	-6.69919	-0.128	-5.93517	-0.128	-6.85699	-0.014
	-6.727	-0.129	-5.92372	-0.129	-6.85325	-0.015
	-6.68487	-0.13	-5.91578	-0.13	-6.84986	-0.016
	-6.68655	-0.131	-5.90728	-0.131	-6.8468	-0.017
	-6.67695	-0.132	-5.8986	-0.132	-6.84285	-0.018
	-6.68194	-0.134	-5.89042	-0.133	-6.84073	-0.019
	-6.66214	-0.135	-5.88339	-0.134	-6.83565	-0.02
	-6.65995	-0.136	-5.87322	-0.135	-6.83121	-0.021
	-6.66075	-0.137	-5.86519	-0.136	-6.83033	-0.022
	-6.65247	-0.138	-5.85824	-0.137	-6.82652	-0.023
	-6.6413	-0.139	-5.84924	-0.138	-6.82391	-0.024
	-6.65502	-0.14	-5.84164	-0.139	-6.82016	-0.025
	-6.64016	-0.142	-5.83327	-0.14	-6.81616	-0.026
	-6.63564	-0.143	-5.82507	-0.141	-6.81361	-0.027
	-6.62838	-0.144	-5.81787	-0.142	-6.81051	-0.028
	-6.62672	-0.145	-5.80967	-0.143	-6.80799	-0.029
	-6.62106	-0.146	-5.80189	-0.144	-6.80493	-0.03
	-6.62269	-0.148	-5.79561	-0.145	-6.80272	-0.031
	-6.61547	-0.149	-5.78675	-0.146	-6.7997	-0.032
	-6.61332	-0.15	-5.77833	-0.147	-6.79561	-0.033
	-6.6103	-0.151	-5.77032	-0.148	-6.79317	-0.034
	-6.6073	-0.153	-5.76221	-0.149	-6.79075	-0.035
	-6.59482	-0.154	-5.75449	-0.15	-6.78648	-0.036
	-6.60015	-0.155	-5.74569	-0.151	-6.78489	-0.037
	-6.58939	-0.157	-5.73802	-0.152	-6.78331	-0.038
	-6.58536	-0.158	-5.72955	-0.153	-6.77963	-0.039
	-6.59568	-0.159	-5.72216	-0.154	-6.77728	-0.04
	-6.59193	-0.161	-5.71467	-0.155	-6.77417	-0.041
	-6.58319	-0.162	-5.70774	-0.156	-6.77186	-0.042
	-6.58236	-0.163	-5.70093	-0.157	-6.77057	-0.043
	-6.57971	-0.164	-5.69422	-0.158	-6.76726	-0.044
	-6.57009	-0.165	-5.68571	-0.159	-6.76548	-0.045
	-6.57073	-0.166	-5.67923	-0.16	-6.76321	-0.046
	-6.56671	-0.167	-5.67203	-0.161	-6.7587	-0.047
	-6.56944	-0.168	-5.66514	-0.162	-6.75771	-0.048
	-6.56241	-0.169	-5.65857	-0.163	-6.7535	-0.049
	-6.55315	-0.17	-5.6517	-0.164	-6.75105	-0.05
	-6.55238	-0.171	-5.64417	-0.165	-6.74982	-0.051
	-6.56004	-0.172	-5.63789	-0.166	-6.7469	-0.052
	-6.54775	-0.173	-5.63116	-0.167	-6.74449	-0.053
	-6.5499	-0.174	-5.6247	-0.168	-6.74256	-0.054
	-6.55642	-0.175	-5.61852	-0.169	-6.74017	-0.055
	-6.5385	-0.176	-5.61119	-0.17	-6.7385	-0.056
	-6.53835	-0.177	-5.6045	-0.171	-6.73471	-0.057
	-6.54668	-0.178	-5.60015	-0.172	-6.73259	-0.058
	-6.54227	-0.179	-5.59363	-0.173	-6.73189	-0.059
	-6.53373	-0.18	-5.58771	-0.174	-6.72677	-0.06
	-6.54348	-0.181	-5.58186	-0.175	-6.72607	-0.061
	-6.53195	-0.182	-5.57594	-0.176	-6.72492	-0.062
	-6.52798	-0.183	-5.56976	-0.177	-6.72125	-0.063
	-6.529	-0.184	-5.56479	-0.178	-6.71897	-0.064
	-6.52549	-0.185	-5.55878	-0.179	-6.71738	-0.065
	-6.51927	-0.186	-5.55238	-0.18	-6.71444	-0.066
	-6.52028	-0.187	-5.54622	-0.181	-6.71265	-0.067
	-6.51329	-0.188	-5.54106	-0.182	-6.70974	-0.068
	-6.51613	-0.189	-5.53596	-0.183	-6.7093	-0.069
	-6.51813	-0.19	-5.53136	-0.184	-6.70642	-0.07
	-6.51258	-0.191	-5.52637	-0.185	-6.70443	-0.071
	-6.51103	-0.192	-5.521	-0.186	-6.7029	-0.072
	-6.51343	-0.193	-5.51656	-0.187	-6.69962	-0.073
	-6.51371	-0.194	-5.51187	-0.188	-6.69659	-0.074
	-6.50404	-0.195	-5.50557	-0.189	-6.69616	-0.075
	-6.50362	-0.196	-5.50086	-0.19	-6.69315	-0.076
	-6.50598	-0.197	-5.49607	-0.191	-6.69058	-0.077
	-6.50031	-0.198	-5.48986	-0.192	-6.69016	-0.078
	-6.50224	-0.199	-5.48532	-0.193	-6.68698	-0.079
	-6.50293	-0.2	-5.48043	-0.194	-6.68445	-0.08
	-6.50224	-0.201	-5.47496	-0.195	-6.68235	-0.081
	-6.49648	-0.202	-5.47083	-0.196	-6.68069	-0.082
	-6.49963	-0.203	-5.46623	-0.197	-6.67944	-0.083
	-6.49336	-0.204	-5.46143	-0.198	-6.67592	-0.084
	-6.48999	-0.205	-5.45693	-0.199	-6.67366	-0.085
	-6.49607	-0.206	-5.45333	-0.2	-6.67244	-0.086
	-6.48678	-0.207	-5.44916	-0.201	-6.66918	-0.087
	-6.48852	-0.208	-5.44491	-0.202	-6.66696	-0.088
	-6.49053	-0.209	-5.44093	-0.203	-6.66535	-0.089
	-6.48825	-0.21	-5.43711	-0.204	-6.66274	-0.09
	-6.48135	-0.211	-5.43239	-0.205	-6.66115	-0.091
	-6.47952	-0.212	-5.42817	-0.206	-6.65956	-0.092
	-6.47521	-0.213	-5.42331	-0.207	-6.65699	-0.093
	-6.47327	-0.214	-5.41862	-0.208	-6.656	-0.094
	-6.48017	-0.215	-5.41443	-0.209	-6.65365	-0.095
	-6.47314	-0.216	-5.41094	-0.21	-6.65208	-0.096
	-6.47392	-0.217	-5.40616	-0.211	-6.64936	-0.097
	-6.46993	-0.218	-5.4023	-0.212	-6.64705	-0.098
	-6.46559	-0.219	-5.39416	-0.213	-6.64608	-0.099
	-6.46967	-0.22	-5.39083	-0.214	-6.64264	-0.1
	-6.46967	-0.221	-5.38521	-0.215	-6.64149	-0.101
	-6.49026	-0.222	-5.38405	-0.216	-6.64035	-0.102
	-6.47083	-0.223	-5.38269	-0.217	-6.63676	-0.103
	-6.47756	-0.224	-5.37706	-0.218	-6.6347	-0.104
	-6.46496	-0.225	-5.37192	-0.219	-6.63339	-0.105
	-6.4588	-0.226	-5.37192	-0.22	-6.63078	-0.106
	-6.46686	-0.227	-5.36835	-0.221	-6.67223	-0.107
	-6.4661	-0.228	-5.36101	-0.222	-6.71265	-0.108
	-6.45655	-0.229	-5.36151	-0.223	-6.74328	-0.109
	-6.46521	-0.23	-5.35724	-0.224	-6.76981	-0.11
	-6.45482	-0.231	--		-6.7921	-0.111
	-6.4537	-0.232	--		-6.81645	-0.112
	-6.45445	-0.233	--		-6.83684	-0.113
	-6.45469	-0.234	--		-6.85667	-0.114
	-6.44904	-0.235	--		-6.87713	-0.115
	-6.45149	-0.236	--		-6.89551	-0.116
	-6.44782	-0.237	--		-6.91257	-0.117
	-6.44879	-0.238	--		-6.93367	-0.118
	-6.45124	-0.239	--		-6.95195	-0.119
	-6.44843	-0.24	--		-6.969	-0.12
	-6.44165	-0.241	--		-6.98928	-0.121
	-6.44624	-0.242	--		-7.00731	-0.122
	-6.4443	-0.243	--		-7.02333	-0.123
	-6.44454	-0.244	--		-7.03972	-0.124
	-6.44141	-0.245	--		-7.06068	-0.125
	-6.44069	-0.246	--		-7.08071	-0.126
	-6.43533	-0.247	--		-7.09642	-0.127
	-6.43711	-0.248	--		-7.11132	-0.128
	-6.43403	-0.249	--		-7.13348	-0.129
	-6.43545	-0.25	--		-7.14691	-0.13
	-6.43854	-0.251	--		-7.16577	-0.131
	-6.43086	-0.252	--		-7.19084	-0.132
	-6.42354	-0.253	--		-7.20915	-0.133
	-6.43133	-0.254	--		-7.2276	-0.134
	-6.43016	-0.255	--		-7.25096	-0.135
	-6.42045	-0.256	--		-7.27181	-0.136
	-6.42806	-0.257	--		-7.28718	-0.137
	-6.42527	-0.258	--		-7.31229	-0.138
	-6.4176	-0.259	--		-7.33885	-0.139
	-6.42585	-0.26	--		-7.36181	-0.14
	-6.42527	-0.261	--		-7.38248	-0.141
	-6.4176	-0.262	--		-7.41117	-0.142
	-6.42067	-0.263	--		-7.43427	-0.143
	-6.41839	-0.264	--		-7.45668	-0.144
	-6.41488	-0.265	--		-7.48825	-0.145
	-6.42067	-0.266	--		-7.52244	-0.146
	-6.4176	-0.267	--		-7.5496	-0.147
					-7.57938	-0.148
					-7.60765	-0.149
					-7.64092	-0.15
					-7.67654	-0.151
					-7.72932	-0.152
					-7.78542	-0.153
					-7.8216	-0.154
					-7.87225	-0.155
					-7.95273	-0.156
					-7.99097	-0.157
					-8.11436	-0.158
					-8.28191	-0.159
					-8.36845	-0.16
					-8.57594	-0.161
					-9.55377	-0.162
					-8.89042	-0.163

## Sheet: Nyquist
		Nyquist plots
	0 min		10 min		SMAT + Annealing
	Re(Z)(Ω.cm2)	Im(Z)(Ω.cm2)	Re(Z)(Ω.cm2)	Im(Z)(Ω.cm2)	Re(Z)(Ω.cm2)	Im(Z)(Ω.cm2)
	30.272	7.0118	37.893	13.043	94.403	217.79
	29.91	5.8252	36.831	11.253	81.721	181.19
	29.612	4.8346	35.907	9.69	71.578	150.51
	29.36	4.0248	35.063	8.3415	63.255	124.94
	29.15	3.3441	34.358	7.1417	56.704	103.54
	28.986	2.7669	33.753	6.0986	51.371	85.873
	28.838	2.3287	33.248	5.1984	46.895	71.216
	28.987	1.9541	33.124	4.3509	44.234	60.141
	28.643	1.5951	32.535	3.7004	40.421	48.861
	28.523	1.3171	32.304	3.087	38.172	40.584
	28.578	1.1323	32.094	2.6441	36.192	33.646
	28.561	0.99233	32.051	2.209	34.643	27.876
	28.628	0.84343	31.89	1.8992	33.36	23.32
	28.609	0.78267	31.967	1.7383	32.357	19.469
	28.763	0.79374	31.975	1.6381	31.439	16.403
	28.847	0.93185	32.04	1.5846	30.674	13.859
	29.007	1.163	32.162	1.7274	30.033	11.921
	29.183	1.6203	32.324	2.2335	29.586	10.48
	29.279	2.0334	32.529	2.799	29.006	9.4686
	29.359	2.8748	32.253	3.5012	28.572	8.8761
	28.681	4.0411	32.01	4.5802	27.883	8.5624
	29.25	2.9081	32.252	3.6431	28.724	8.8012
	29.113	2.1415	32.429	2.772	29.044	9.4783
	29.214	1.5093	32.303	2.1153	29.608	10.578
	29.012	1.1137	32.056	1.8056	30.094	12.007
	28.863	0.89787	32.038	1.5877	30.637	14.089
	28.706	0.86754	32.013	1.6252	31.428	16.456
	28.639	0.80584	31.948	1.6729	32.315	19.483
	28.508	0.85506	31.956	1.9272	33.379	23.283
	28.592	0.96631	32.065	2.1726	34.738	28.032
	28.56	1.1442	32.14	2.6042	36.301	33.726
	28.595	1.3344	32.283	3.0767	38.096	40.623
	28.638	1.5907	32.558	3.7065	40.528	48.891
	28.983	2.0056	33.077	4.2166	43.147	60.452
	28.853	2.3226	33.266	5.2068	46.918	71.205
	28.991	2.7649	33.776	6.102	51.393	85.953
	29.151	3.3408	34.365	7.1399	56.666	103.7
	29.358	4.0287	35.071	8.3342	63.37	125.09
	29.614	4.841	35.911	9.6866	71.763	150.72
	29.917	5.8305	36.845	11.25	81.895	181.46
	30.271	7.0121	37.899	13.036	94.296	218.29
	30.7	8.4222	39.075	15.101	110.12	262.17
	31.202	10.129	40.36	17.534	129.46	314.4
	31.79	12.187	41.785	20.426	153.39	376.61
	32.482	14.689	43.353	23.914	182.66	450.37
	33.301	17.697	45.164	28.081	219.14	537.4
	34.283	21.357	47.243	33.104	264.33	639.75
	35.481	25.794	49.706	39.11	318.88	760.15
	36.916	31.159	52.523	46.33	387	901.25
	38.623	37.716	55.924	54.992	469.85	1065.1
	40.774	45.605	60.019	65.403	570.63	1256
	43.288	55.204	64.921	77.655	694.92	1476
	46.491	66.797	70.89	92.318	843.81	1730.2
	50.651	81.085	78.353	110.16	1031.2	2028
	55.968	99.195	87.604	132.39	1265.7	2384
	62.947	122.22	99.451	160.15	1558.6	2807.4
	72.379	151.67	114.89	195.05	1932.9	3309.4
	85.06	189.58	135.16	239.13	2405.2	3906.1
	102.72	238.7	162.58	295.19	3008.8	4617.4
	127.21	302.7	199.42	366.72	3768.8	5457.6
	161.8	386.37	250.45	457.67	4725.5	6450.3
	210.91	496.31	320.86	573.23	5930.7	7628.7
	282.67	640.18	420.39	718.84	7458.4	9011.8
	386.68	827.75	558.81	899.6	9361.3	10645
	536.57	1071.1	749.4	1119.3	11734	12578
	752.52	1382.2	1004.7	1378.8	14687	14853
	1048.7	1780.4	1322.4	1690.4	18284	17628
	1448.3	2282.6	1707.3	2079.4	22711	20988
	1963.9	2926.8	2171.2	2598.9	28130	25131
	2610.8	3793.5	2752.4	3329.6	34713	30261
	3457.4	5025.9	3559.2	4347.9	42717	36780
	4677.7	6766	4736.4	5709.6	52631	45000

## Sheet: Impedance
		Impedance plots
	0 min		10 min		SMAT + Annealing
	Freq.(Hz)	Z.(Ohm.cm2)	Freq.(Hz)	Z.(Ohm.cm2)	Freq.(Hz)	Z.(Ohm.cm2)
	1061.2	31.074	1061.2	40.075	1061.2	237.37
	1332	30.472	1332	38.512	1332	198.76
	1672	30.004	1672	37.191	1672	166.66
	2098.6	29.634	2098.6	36.041	2098.6	140.04
	2634.2	29.341	2634.2	35.092	2634.2	118.05
	3306.4	29.118	3306.4	34.299	3306.4	100.07
	4150.2	28.931	4150.2	33.652	4150.2	85.269
	5209.2	29.053	5209.2	33.408	5209.2	74.657
	6538.6	28.687	6538.6	32.745	6538.6	63.414
	8207.2	28.553	8207.2	32.451	8207.2	55.715
	10302	28.6	10302	32.203	10302	49.415
	12930	28.578	12930	32.127	12930	44.465
	16230	28.64	16230	31.946	16230	40.703
	20372	28.62	20372	32.014	20372	37.763
	25571	28.774	25571	32.017	25571	35.461
	32096	28.862	32096	32.079	32096	33.66
	40287	29.03	40287	32.208	40287	32.312
	50567	29.228	50567	32.401	50567	31.387
	63472	29.35	63472	32.649	63472	30.512
	79669	29.5	79669	32.443	79669	29.919
	100000	28.964	100000	32.336	100000	29.168
	79669	29.394	79669	32.457	79669	30.042
	63472	29.191	63472	32.547	63472	30.552
	50567	29.253	50567	32.372	50567	31.441
	40287	29.033	40287	32.107	40287	32.401
	32096	28.877	32096	32.078	32096	33.721
	25571	28.72	25571	32.054	25571	35.475
	20372	28.65	20372	31.992	20372	37.734
	16230	28.521	16230	32.014	16230	40.697
	12930	28.608	12930	32.138	12930	44.638
	10302	28.583	10302	32.246	10302	49.551
	8207.2	28.627	8207.2	32.43	8207.2	55.691
	6538.6	28.682	6538.6	32.769	6538.6	63.505
	5209.2	29.052	5209.2	33.345	5209.2	74.27
	4150.2	28.946	4150.2	33.671	4150.2	85.273
	3306.4	29.122	3306.4	34.323	3306.4	100.15
	2634.2	29.342	2634.2	35.099	2634.2	118.17
	2098.6	29.633	2098.6	36.048	2098.6	140.23
	1672	30.007	1672	37.195	1672	166.94
	1332	30.48	1332	38.524	1332	199.09
	1061.2	31.072	1061.2	40.078	1061.2	237.79
	845.47	31.834	845.47	41.891	845.47	284.36
	673.58	32.805	673.58	44.004	673.58	340.01
	536.63	34.046	536.63	46.51	536.63	406.65
	427.53	35.649	427.53	49.512	427.53	486.01
	340.61	37.711	340.61	53.182	340.61	580.36
	271.36	40.391	271.36	57.687	271.36	692.21
	216.19	43.866	216.19	63.247	216.19	824.32
	172.24	48.308	172.24	70.037	172.24	980.82
	137.22	53.984	137.22	78.432	137.22	1164.1
	109.32	61.174	109.32	88.769	109.32	1379.5
	87.096	70.152	87.096	101.22	87.096	1631.4
	69.389	81.383	69.389	116.4	69.389	1925
	54.986	95.605	54.986	135.18	54.986	2275.1
	43.197	113.9	43.197	158.75	43.197	2699.2
	33.621	137.47	33.621	188.52	33.621	3211.1
	25.908	168.05	25.908	226.37	25.908	3832.5
	19.75	207.79	19.75	274.69	19.75	4587.2
	14.882	259.86	14.882	337	14.882	5511.1
	11.075	328.35	11.075	417.44	11.075	6632.5
	8.1328	418.88	8.1328	521.72	8.1328	7996
	5.8873	539.26	5.8873	656.92	5.8873	9662.8
	4.1976	699.81	4.1976	832.75	4.1976	11698
	2.9454	913.61	2.9454	1059	2.9454	14176
	2.0328	1198	2.0328	1347	2.0328	17201
	1.3793	1573.8	1.3793	1706	1.3793	20888
	0.92034	2066.3	0.92034	2146.2	0.92034	25398
	0.60431	2703.3	0.60431	2690.5	0.60431	30923
	0.39107	3524.7	0.39107	3386.5	0.39107	37721
	0.25004	4605.1	0.25004	4319.9	0.25004	46051
	0.15849	6100.2	0.15849	5618.9	0.15849	56370
	0.1	8225.5	0.1	7418.4	0.1	69246

## Sheet: Phase angle
		Phase angle plots
	0 min		10 min		SMAT + Annealing
	Freq.(Hz)	Phase (deg.)	Freq.(Hz)	Phase (deg.)	Freq.(Hz)	Phase (deg.)
	1061.2	13.04	1061.2	18.99	1061.2	66.57
	1332	11.02	1332	16.99	1332	65.72
	1672	9.27	1672	15.1	1672	64.57
	2098.6	7.81	2098.6	13.38	2098.6	63.15
	2634.2	6.54	2634.2	11.74	2634.2	61.29
	3306.4	5.45	3306.4	10.24	3306.4	59.11
	4150.2	4.62	4150.2	8.89	4150.2	56.64
	5209.2	3.86	5209.2	7.48	5209.2	53.67
	6538.6	3.19	6538.6	6.49	6538.6	50.4
	8207.2	2.64	8207.2	5.46	8207.2	46.75
	10302	2.27	10302	4.71	10302	42.91
	12930	1.99	12930	3.94	12930	38.82
	16230	1.69	16230	3.41	16230	34.96
	20372	1.57	20372	3.11	20372	31.03
	25571	1.58	25571	2.93	25571	27.55
	32096	1.85	32096	2.83	32096	24.31
	40287	2.3	40287	3.07	40287	21.65
	50567	3.18	50567	3.95	50567	19.51
	63472	3.97	63472	4.92	63472	18.08
	79669	5.59	79669	6.2	79669	17.26
	100000	8.02	100000	8.14	100000	17.07
	79669	5.68	79669	6.44	79669	17.04
	63472	4.21	63472	4.89	63472	18.07
	50567	2.96	50567	3.75	50567	19.66
	40287	2.2	40287	3.22	40287	21.75
	32096	1.78	32096	2.84	32096	24.7
	25571	1.73	25571	2.91	25571	27.64
	20372	1.61	20372	3	20372	31.09
	16230	1.72	16230	3.45	16230	34.9
	12930	1.94	12930	3.88	12930	38.9
	10302	2.29	10302	4.63	10302	42.89
	8207.2	2.67	8207.2	5.44	8207.2	46.84
	6538.6	3.18	6538.6	6.49	6538.6	50.34
	5209.2	3.96	5209.2	7.26	5209.2	54.48
	4150.2	4.6	4150.2	8.9	4150.2	56.62
	3306.4	5.45	3306.4	10.24	3306.4	59.12
	2634.2	6.54	2634.2	11.74	2634.2	61.35
	2098.6	7.81	2098.6	13.37	2098.6	63.13
	1672	9.28	1672	15.1	1672	64.54
	1332	11.03	1332	16.98	1332	65.71
	1061.2	13.04	1061.2	18.98	1061.2	66.64
	845.47	15.34	845.47	21.13	845.47	67.22
	673.58	17.99	673.58	23.48	673.58	67.62
	536.63	20.97	536.63	26.05	536.63	67.84
	427.53	24.33	427.53	28.88	427.53	67.92
	340.61	27.99	340.61	31.87	340.61	67.82
	271.36	31.92	271.36	35.02	271.36	67.55
	216.19	36.02	216.19	38.2	216.19	67.24
	172.24	40.17	172.24	41.42	172.24	66.76
	137.22	44.32	137.22	44.52	137.22	66.2
	109.32	48.2	109.32	47.46	109.32	65.57
	87.096	51.9	87.096	50.1	87.096	64.79
	69.389	55.16	69.389	52.48	69.389	64
	54.986	58.01	54.986	54.58	54.986	63.05
	43.197	60.57	43.197	56.51	43.197	62.04
	33.621	62.75	33.621	58.16	33.621	60.96
	25.908	64.49	25.908	59.5	25.908	59.71
	19.75	65.84	19.75	60.52	19.75	58.38
	14.882	66.72	14.882	61.16	14.882	56.91
	11.075	67.21	11.075	61.46	11.075	55.37
	8.1328	67.28	8.1328	61.31	8.1328	53.77
	5.8873	66.98	5.8873	60.76	5.8873	52.14
	4.1976	66.18	4.1976	59.68	4.1976	50.39
	2.9454	64.96	2.9454	58.15	2.9454	48.67
	2.0328	63.39	2.0328	56.2	2.0328	46.99
	1.3793	61.43	1.3793	53.92	1.3793	45.32
	0.92034	59.5	0.92034	51.96	0.92034	43.95
	0.60431	57.61	0.60431	50.61	0.60431	42.74
	0.39107	56.14	0.39107	50.12	0.39107	41.78
	0.25004	55.46	0.25004	50.42	0.25004	41.08
	0.15849	55.47	0.15849	50.7	0.15849	40.73
	0.1	55.34	0.1	50.32	0.1	40.53
